# Supplementary material for: Oligodendrocyte Piezo2 is a regulator of age-dependent myelin integrity and dysregulated in multiple sclerosis
Source: Commun Biol. 2026 Jun 20;9:849. doi: 10.1038/s42003-026-10530-3 (PMC13283217; doi:10.1038/s42003-026-10530-3)
Supplement: Supplementary file 3 — Supplementary Data 1 [file 42003_2026_10530_MOESM3_ESM.xlsx]

## Sheet: Fig.1c
Gene	baseMean	log2FoldChange	lfcSE	stat	pvalue	padj	contrast	cell type	Legend:	test
0610040J01Rik	23.00778648292337	0.3722040310809255	0.3199161643268528	1.1634424033061708	0.2446500538267664	0.737510557274036	Piezo2+ vs Piezo2-	OL	OL = Oligodendrocytes	two-tailed Wald test, BH correction
1700016K05Rik	27.943221268008163	0.23603815784682286	0.3966291146119824	0.5951105179904309	0.5517695984145232	0.9981903108187752	Piezo2+ vs Piezo2-	OL
1700027H10Rik	11.1785969213848	-0.27827367146036136	0.7322052145514824	-0.38004874307105274	0.703909233126952	0.9981903108187752	Piezo2+ vs Piezo2-	OL
1700028E10Rik	59.499382969972274	0.2456118301038666	0.24749589980697803	0.9923874710466686	0.32100854836775417	0.8494285242754753	Piezo2+ vs Piezo2-	OL
1700034P13Rik	14.580391865757369	-0.20597520840178746	0.45573143146830886	-0.4519662111918888	0.6512933242132071	0.9981903108187752	Piezo2+ vs Piezo2-	OL
1700042O10Rik	39.634030360064685	-0.5107027175936071	0.4251059776172275	-1.2013538846387435	0.229613956471324	0.7053818578038554	Piezo2+ vs Piezo2-	OL
1700063D05Rik	82.10824377997568	0.18708017366857804	0.21273038571080854	0.8794238446166309	0.3791715081454462	0.8910837711683905	Piezo2+ vs Piezo2-	OL
1700111E14Rik	1913.8295828500868	0.19604669123141902	0.23795614288119313	0.8238774122729889	0.41000921599674434	0.9122916806379122	Piezo2+ vs Piezo2-	OL
1810009A15Rik	14.459175437698661	0.0902264977719465	0.9620801978709079	0.09378271995579843	0.9252817586568565	0.9981903108187752	Piezo2+ vs Piezo2-	OL
1810037I17Rik	66.48222894309514	-0.30993147280735706	0.9243572501903411	-0.3352940356594129	0.737403292459386	0.9981903108187752	Piezo2+ vs Piezo2-	OL
2210408F21Rik	65.62523804195817	0.659282315731272	0.2339407472078426	2.818159399762618	0.004829982499042381	0.05514546947725553	Piezo2+ vs Piezo2-	OL
2210408I21Rik	201.7779362061965	-0.15171722700247878	0.137410187821017	-1.104119202573956	0.2695414324464174	0.7719160682680666	Piezo2+ vs Piezo2-	OL
2310002F09Rik	14.710900091939765	1.751720315870023	0.6333286883870144	2.7658944683705564	0.005676690211406497	0.06227946486320225	Piezo2+ vs Piezo2-	OL
2310067P03Rik	24.77902082597858	0.25831179299997253	0.43839939032329167	0.5892156757095032	0.5557166028461357	0.9981903108187752	Piezo2+ vs Piezo2-	OL
3110083C13Rik	10.141074355455856	0.39229176727504966	0.516235867498978	0.7599080032458735	0.44730957738002775	0.9454794274067642	Piezo2+ vs Piezo2-	OL
3300002A11Rik	120.75944898582203	-0.43243033136107173	0.27595824338003067	-1.5670136396888081	0.11711150347592786	0.4979814663932416	Piezo2+ vs Piezo2-	OL
4930405A10Rik	68.26353312479415	-0.31109659477450996	0.29314238993012404	-1.0612473850972752	0.2885774900222968	0.8031427265495785	Piezo2+ vs Piezo2-	OL
4930419G24Rik	1953.4547768224602	-0.5768896383694482	0.2825176782076855	-2.041959434288437	0.041155555389764224	0.2561182631551851	Piezo2+ vs Piezo2-	OL
4930420G21Rik	588.6770483410652	-0.263129100176147	0.11710987281620336	-2.2468566812390933	0.02464918793711756	0.1787066125441023	Piezo2+ vs Piezo2-	OL
4930445B16Rik	57.98413976818638	-0.5854678711151298	0.3852902630659457	-1.5195501346342666	0.12862407863488012	0.524083674831786	Piezo2+ vs Piezo2-	OL
4930447N08Rik	20.189070458143384	0.6002073662592544	0.4235067702440094	1.4172320454604221	0.1564150955421902	0.5800559809109356	Piezo2+ vs Piezo2-	OL
4930500G05Rik	76.0388256788021	-0.0884686238685879	0.21499002640887863	-0.4115010605205188	0.6807051637768875	0.9981903108187752	Piezo2+ vs Piezo2-	OL
4930511M06Rik	1703.7828699376466	-0.10508295015871863	0.18111678834129202	-0.5801944210754384	0.5617835154153343	0.9981903108187752	Piezo2+ vs Piezo2-	OL
4930532I03Rik	108.62666761054615	-0.048402662705434384	0.27326843272274415	-0.17712496911248918	0.8594102294907031	0.9981903108187752	Piezo2+ vs Piezo2-	OL
4930533B01Rik	34.55770872249174	0.1077736550166558	0.3800081107604554	0.2836088282457549	0.7767101708440962	0.9981903108187752	Piezo2+ vs Piezo2-	OL
4930533K18Rik	10.77798592603426	0.34387143783906343	0.6815101454196587	0.5045727347570375	0.6138589639630962	0.9981903108187752	Piezo2+ vs Piezo2-	OL
4930547E14Rik	9.508042144285323	-0.5190511335993333	0.6858861853255994	-0.7567598600239087	0.4491937449607817	0.9467019334202521	Piezo2+ vs Piezo2-	OL
4930563F08Rik	14.31396949246401	-0.29864008731985386	0.40807955502109816	-0.731818302694468	0.4642794762462543	0.9580856163466415	Piezo2+ vs Piezo2-	OL
4930570B17Rik	14.684851840878647	-0.3375265484752315	0.567316820726922	-0.5949524783043582	0.5518752369880255	0.9981903108187752	Piezo2+ vs Piezo2-	OL
4930570G19Rik	11.90595442507815	0.022902923436794304	0.456462194373317	0.050174852855531735	0.9599830508207575	0.9981903108187752	Piezo2+ vs Piezo2-	OL
4930587E11Rik	554.9311712833924	0.37773677236733955	0.20682899580336336	1.8263240649607069	0.06780146240568503	0.3682101890945442	Piezo2+ vs Piezo2-	OL
4932413F04Rik	19.72653771890641	0.03971176923309786	0.5471184028039261	0.07258350117557567	0.9421375562401202	0.9981903108187752	Piezo2+ vs Piezo2-	OL
4933423P22Rik	12.131173664910136	-0.7459774417195316	0.6481830058916948	-1.150874729727452	0.2497837753154969	0.741030005031919	Piezo2+ vs Piezo2-	OL
4933424G05Rik	33.87829992046193	0.2623906206753094	0.4374570785434143	0.5998088350724198	0.5486336445202319	0.9981903108187752	Piezo2+ vs Piezo2-	OL
5033421B08Rik	295.21377131454375	-0.4572919821094808	0.17300716233767208	-2.643196824516126	0.008212727847654942	0.08156476287054566	Piezo2+ vs Piezo2-	OL
5330434G04Rik	319.78589248949845	-0.22986559071700247	0.0899986212022089	-2.5541012478462357	0.010646229400449913	0.09708825553869417	Piezo2+ vs Piezo2-	OL
5430427M07Rik	39.229536819751765	-0.018836787122645433	0.46107739402470294	-0.04085385092992918	0.9674124083291649	0.9981903108187752	Piezo2+ vs Piezo2-	OL
5830418P13Rik	119.09321815061553	-0.9990712109680353	0.31976749925608583	-3.1243675898654386	0.0017818769909528924	0.024843477277708595	Piezo2+ vs Piezo2-	OL
7630403G23Rik	280.835448257834	-0.5368473454810604	0.12129710886238282	-4.425887397614222	9.604661864031938e-06	0.0003396770659230807	Piezo2+ vs Piezo2-	OL
8030451O07Rik	302.72652556316456	-0.1448866879494306	0.2836923548615359	-0.5107176329095885	0.6095487918705069	0.9981903108187752	Piezo2+ vs Piezo2-	OL
9130015G15Rik	13.756940772910992	-0.7514426842401541	0.5623505271709367	-1.3362531871722412	0.18146653186664607	0.6249939260574903	Piezo2+ vs Piezo2-	OL
9130019P16Rik	750.3411935307247	-0.38147348325298014	0.15834531380979489	-2.409123920845601	0.015990867311646798	0.13559507369525062	Piezo2+ vs Piezo2-	OL
9330111N05Rik	817.0408640639029	-0.6282740197757152	0.12028563566046796	-5.223184101127034	1.758723773827489e-07	1.1591588509317541e-05	Piezo2+ vs Piezo2-	OL
9330175M20Rik	303.6006603768789	-0.4543684405062316	0.2005782310315311	-2.265292889310627	0.023494712111967696	0.17119262594147316	Piezo2+ vs Piezo2-	OL
9330199G10Rik	73.96572564646986	0.351839572156701	0.19683856982034187	1.7874523904427437	0.07386440047111957	0.39055099283423605	Piezo2+ vs Piezo2-	OL
9530052E02Rik	9.10394611369436	0.43936856782541234	0.5975644281556852	0.7352656000315708	0.4621777541281268	0.9580856163466415	Piezo2+ vs Piezo2-	OL
9530059O14Rik	170.55565558813942	0.015604403356852021	0.27847765076525693	0.056034670336995086	0.9553141876044935	0.9981903108187752	Piezo2+ vs Piezo2-	OL
9630013A20Rik	48.83943210111712	-1.0719930540155482	0.38744726840711646	-2.7668101995472947	0.005660770164792499	0.06227946486320225	Piezo2+ vs Piezo2-	OL
9630041A04Rik	98.84397291371673	0.05084487712511658	0.2282276460910757	0.22278141143701144	0.8237056359787035	0.9981903108187752	Piezo2+ vs Piezo2-	OL
A230001M10Rik	711.2030752832223	-0.6331683782224624	0.16028930160712662	-3.950159941269038	7.809898681430153e-05	0.0019013089731282867	Piezo2+ vs Piezo2-	OL
A230057D06Rik	459.3830811909513	0.020969261023614856	0.0970705542340966	0.2160208230916774	0.8289715162735036	0.9981903108187752	Piezo2+ vs Piezo2-	OL
A330015K06Rik	753.6633261865293	-0.1309012045653756	0.13644373457382872	-0.9593786403914787	0.3373680314611631	0.8548030029977413	Piezo2+ vs Piezo2-	OL
A330049N07Rik	1211.629106679992	0.1176819024922094	0.05690670658469345	2.067979497584614	0.038641951054223335	0.24361230012445145	Piezo2+ vs Piezo2-	OL
A330072L02Rik	26.601332325006453	0.26527598103041267	0.33990423613238024	0.7804432920544638	0.43512999412215614	0.9319623212365236	Piezo2+ vs Piezo2-	OL
A430090L17Rik	10.531266193543832	-0.36245369148945206	0.5354577345040462	-0.6769043906428308	0.49846661817008064	0.986052655315985	Piezo2+ vs Piezo2-	OL
A530053G22Rik	115.49856550574985	-0.15812975535831036	0.32097221107976687	-0.49265870969438075	0.6222537572514975	0.9981903108187752	Piezo2+ vs Piezo2-	OL
A830019P07Rik	11.690401557418722	0.400209767036149	0.5818392581058255	0.6878356203378744	0.4915563021056223	0.9810486526699738	Piezo2+ vs Piezo2-	OL
A930003A15Rik	9.674630960571202	-0.0794241500641103	0.5744385183020266	-0.138263970004795	0.8900317997410628	0.9981903108187752	Piezo2+ vs Piezo2-	OL
A930037H05Rik	66.89734812508674	0.11555576283162654	0.30420259107841885	0.37986449235022457	0.7040460061209991	0.9981903108187752	Piezo2+ vs Piezo2-	OL
AV039307	23.071562543398567	-0.2008448680227137	0.37189945155972204	-0.540051530542418	0.5891614956085474	0.9981903108187752	Piezo2+ vs Piezo2-	OL
Aatk	1605.4271028561377	-0.24041736800750915	0.13840503899416295	-1.7370564666915664	0.0823772044040828	0.4071752385362663	Piezo2+ vs Piezo2-	OL
Abat	25.72922815081567	0.23972455416730623	0.3562896114104134	0.6728362166337912	0.5010514942297205	0.9871259057514874	Piezo2+ vs Piezo2-	OL
Abca6	65.25802068785032	-0.3522853562188315	0.22626431316702522	-1.5569638503212802	0.11947906838511964	0.502923625377825	Piezo2+ vs Piezo2-	OL
Abca8a	94.6537979112686	-0.9726767656722377	0.2007546590980843	-4.845101827484907	1.26546758836411e-06	5.919122590735353e-05	Piezo2+ vs Piezo2-	OL
Abcb1b	16.45660084513382	-0.03752390864470636	0.5549002328781183	-0.06762280212080636	0.9460859034772515	0.9981903108187752	Piezo2+ vs Piezo2-	OL
Abcc4	46.84432013780252	0.9405483928199195	0.33094598103749634	2.841999742288319	0.004483152782160712	0.05221966962497934	Piezo2+ vs Piezo2-	OL
Abcd3	65.6484698198501	0.2995577271799204	0.30383586400907137	0.985919579167839	0.3241725782264936	0.8501257343737574	Piezo2+ vs Piezo2-	OL
Abhd2	93.47235520800042	0.3619522764026106	0.2241712106569818	1.6146242657200798	0.10639208725827402	0.4646642365195703	Piezo2+ vs Piezo2-	OL
Ablim2	435.74825245412893	-0.550583565831035	0.13788481149861725	-3.9930689961204062	6.522357961876619e-05	0.00165919632363528	Piezo2+ vs Piezo2-	OL
Abra	9.617404820651078	-0.6743054826589957	0.5233230832001707	-1.2885070510086296	0.19756951598091443	0.6485316141857093	Piezo2+ vs Piezo2-	OL
Abtb2	232.03931228940564	0.11836429064969772	0.19503192239904704	0.6068970104674314	0.5439192622222864	0.9981903108187752	Piezo2+ vs Piezo2-	OL
Acer2	39.26684338813728	-0.09459524131118838	0.3058917323964682	-0.3092441909759852	0.7571357806596821	0.9981903108187752	Piezo2+ vs Piezo2-	OL
Acer3	19.518508960009815	0.27849242856360945	0.38539480554583283	0.7226159371016482	0.4699158741719134	0.9622469014470058	Piezo2+ vs Piezo2-	OL
Acox2	8.222827210903434	0.019027323813322124	0.7652927066099644	0.024862805628460674	0.9801643948651749	0.9981903108187752	Piezo2+ vs Piezo2-	OL
Acss2	409.6196238720787	0.041395498280844836	0.20171759189111327	0.20521511233978065	0.8374040627672892	0.9981903108187752	Piezo2+ vs Piezo2-	OL
Actb	712.1309737773129	-0.3190021850064556	0.7443580590958301	-0.4285601278959037	0.6682433672767751	0.9981903108187752	Piezo2+ vs Piezo2-	OL
Actg1	62.56172888841604	-0.13252718389693505	1.3982749512387203	-0.09477905885357549	0.9244903205952375	0.9981903108187752	Piezo2+ vs Piezo2-	OL
Actn1	18.821985451614786	0.6177062217461445	0.41010356612281174	1.5062200692035996	0.1320106891266422	0.53170972009342	Piezo2+ vs Piezo2-	OL
Adam12	51.011944220296655	0.0554509959546618	0.3464106691682697	0.16007300262373375	0.8728235677054357	0.9981903108187752	Piezo2+ vs Piezo2-	OL
Adam18	10.058553148868812	-0.11347389961044729	0.5631857615744025	-0.20148573943564846	0.8403187790683951	0.9981903108187752	Piezo2+ vs Piezo2-	OL
Adam23	276.84901271398866	0.2727113695959223	0.152866226929811	1.7839870524255075	0.07442576907603031	0.39100494623276794	Piezo2+ vs Piezo2-	OL
Adamts1	18.839346423731747	-0.34324859110679606	0.8467027943911951	-0.4053944233804049	0.6851876094617091	0.9981903108187752	Piezo2+ vs Piezo2-	OL
Adamts2	251.59783672565413	-0.09299689548568783	0.23582433715249987	-0.3943481686775601	0.6933240050460772	0.9981903108187752	Piezo2+ vs Piezo2-	OL
Adamtsl1	900.6828538102847	-0.08185072988698103	0.0623203734295412	-1.3133863836602433	0.189052783380266	0.6360244452468345	Piezo2+ vs Piezo2-	OL
Adamtsl3	50.81801134564876	0.2670702075980223	0.30169047614594224	0.8852457359934277	0.37602410982596113	0.8880048196215695	Piezo2+ vs Piezo2-	OL
Adarb2	18.544311188817275	0.19219023112134134	0.6245107258155393	0.3077452847112641	0.7582761586139646	0.9981903108187752	Piezo2+ vs Piezo2-	OL
Adcy10	171.31929188787603	-0.44996741929015077	0.1626523399389521	-2.7664368029321675	0.005667256820205961	0.06227946486320225	Piezo2+ vs Piezo2-	OL
Adcy3	27.22344193711628	0.06928190920597037	0.486726152352139	0.14234268874018907	0.8868093290542647	0.9981903108187752	Piezo2+ vs Piezo2-	OL
Adcy5	232.2657200187567	-0.20576966234506264	0.1586266994542016	-1.2971943755563802	0.19456431547419284	0.6441056105880814	Piezo2+ vs Piezo2-	OL
Add3	384.1332416859102	-0.23974862777156267	0.18793809188151592	-1.2756787374573872	0.20206910782358445	0.6496678632909034	Piezo2+ vs Piezo2-	OL
Adgrb1	40.75415368215993	-0.4012345762237592	0.2640810824697306	-1.5193612979443512	0.12867157809663157	0.524083674831786	Piezo2+ vs Piezo2-	OL
Adgrb3	1339.0593416741924	0.3004798114516122	0.08876599627218247	3.385077890978132	0.0007115805932476415	0.01244146002365249	Piezo2+ vs Piezo2-	OL
Adgrg2	15.086410723265914	-1.4813566458849279	0.39850415612972034	-3.7172928389803777	0.0002013689863264865	0.00456226609645946	Piezo2+ vs Piezo2-	OL
Adgrg6	54.11186443274713	1.2367283573047088	0.3814967475071852	3.2417795574559016	0.0011878586639853465	0.01872168546498644	Piezo2+ vs Piezo2-	OL
Adgrl3	140.42441995812445	-0.5793276663384557	0.2449559854174565	-2.3650276001672688	0.01802872728693255	0.1444290307516696	Piezo2+ vs Piezo2-	OL
Adgrv1	387.1745913953939	-0.5527636436111777	0.25683929529248384	-2.152177076259693	0.031383410402080265	0.21364293466204876	Piezo2+ vs Piezo2-	OL
Adipor2	1482.1539162444722	-0.03287415812037684	0.25342258418318697	-0.12972071224959844	0.8967873950239293	0.9981903108187752	Piezo2+ vs Piezo2-	OL
Afap1	91.83728794800483	0.20933982470021464	0.19532486570499868	1.0717520472605004	0.2838314165867518	0.7960455590924375	Piezo2+ vs Piezo2-	OL
Aff2	101.34942664952132	0.09926852436939056	0.17859762834422072	0.5558221869445268	0.5783324165781758	0.9981903108187752	Piezo2+ vs Piezo2-	OL
Aff3	324.8268504206183	0.37995421912430377	0.12301353506806803	3.088718805731912	0.0020102160526662216	0.02701242210836724	Piezo2+ vs Piezo2-	OL
Agap1	1949.6466204799342	-0.16371296043080566	0.07717758214618309	-2.12125018532862	0.03390075401939468	0.22445704716037573	Piezo2+ vs Piezo2-	OL
Agbl4	42.60863760473746	-0.06523248440017673	0.5870111600998139	-0.11112648077948768	0.9115160501644192	0.9981903108187752	Piezo2+ vs Piezo2-	OL
Agmo	394.00138096683673	0.07702781416925551	0.1590104868634886	0.4844197114834592	0.6280880320546998	0.9981903108187752	Piezo2+ vs Piezo2-	OL
Ahcyl2	188.26652291029814	0.2136127633954129	0.167150707161811	1.2779650593319005	0.2012617464704396	0.6485316141857093	Piezo2+ vs Piezo2-	OL
Ahi1	150.09791127608364	0.012205674263678964	0.14717135902582226	0.0829351196080033	0.9339031288121983	0.9981903108187752	Piezo2+ vs Piezo2-	OL
Aim2	136.2555245041498	0.293367373702601	0.16992420510843784	1.72646017979244	0.08426465721589499	0.40864131425768474	Piezo2+ vs Piezo2-	OL
Airn	39.36072446977231	0.26918704138766325	0.46603000585516813	0.5776174023252071	0.563522455261483	0.9981903108187752	Piezo2+ vs Piezo2-	OL
Ak5	52.145956280857575	0.32597411303859936	0.24995616439573398	1.3041251206051983	0.19219092512564406	0.6428176483558676	Piezo2+ vs Piezo2-	OL
Akap13	27.614625635029313	0.7654005360190677	0.578421578112095	1.3232572313730957	0.18574984930620086	0.6292927137710076	Piezo2+ vs Piezo2-	OL
Akap14	12.641306197041486	-0.23202697822276577	0.6057994645424326	-0.38300954656342995	0.7017126857077802	0.9981903108187752	Piezo2+ vs Piezo2-	OL
Akap6	994.8641554699689	0.003541855418762624	0.05061946579153957	0.06997022515703044	0.9442173584180248	0.9981903108187752	Piezo2+ vs Piezo2-	OL
Alcam	300.36194414165607	-0.3307812695664167	0.1529026321483974	-2.163345816345279	0.030514591669296334	0.2096974309027473	Piezo2+ vs Piezo2-	OL
Aldh1l2	204.04783104952028	0.722378750196871	0.1605003602044918	4.500792080942971	6.770070491413265e-06	0.00025170774903972396	Piezo2+ vs Piezo2-	OL
Aldoa	46.91225111303928	-0.250362202945449	1.790627862464077	-0.13981810972209846	0.8888037043590509	0.9981903108187752	Piezo2+ vs Piezo2-	OL
Alk	112.15371412691042	0.8265186093947157	0.22051584953414657	3.748114301719298	0.00017816906053110107	0.004100716472541215	Piezo2+ vs Piezo2-	OL
Ammecr1	41.0811243144212	-0.0920022569922259	0.3836675196441782	-0.23979683523262754	0.8104877605220864	0.9981903108187752	Piezo2+ vs Piezo2-	OL
Anapc15	13.109610574661271	-0.03387818767602581	0.4634324000605476	-0.07310276034131324	0.9417243451031708	0.9981903108187752	Piezo2+ vs Piezo2-	OL
Ank2	5018.332247435202	-0.07275722384264348	0.05010183847664744	-1.452186707211468	0.14644969776749328	0.5567520677099933	Piezo2+ vs Piezo2-	OL
Ank3	2941.39685862632	-0.29853720542076045	0.09313096106554704	-3.205563456073918	0.0013479832114809572	0.020574480596288296	Piezo2+ vs Piezo2-	OL
Anks1b	1608.2383304713176	-0.2772665741671052	0.13133993688755013	-2.1110606624129393	0.03476709806515362	0.2281099194320034	Piezo2+ vs Piezo2-	OL
Anln	1937.262406743039	0.13661381631781389	0.09653395718676672	1.415189227698432	0.15701302209695964	0.5807879643892639	Piezo2+ vs Piezo2-	OL
Ano4	2196.69563697481	-0.5130366021502464	0.07702877587002085	-6.660323967966849	2.7322464024518192e-11	4.401952537283487e-09	Piezo2+ vs Piezo2-	OL
Antxr1	15.88543437609125	0.4177219107799125	0.4434172467391993	0.9420515639654408	0.34616624092864945	0.8570928636581892	Piezo2+ vs Piezo2-	OL
Anxa4	21.0336292261127	-0.17426237368740996	0.940669027268755	-0.18525365312960612	0.8530300881915834	0.9981903108187752	Piezo2+ vs Piezo2-	OL
Anxa5	8.76533454123299	0.29700868844779627	2.0187123039106294	0.14712779422428546	0.8830311519807245	0.9981903108187752	Piezo2+ vs Piezo2-	OL
Aox1	18.294045096827475	0.46098783308290414	0.5885517667983171	0.7832579206934467	0.43347566813992555	0.9319623212365236	Piezo2+ vs Piezo2-	OL
Apba2	66.24042566028321	1.0767255144477237	0.2383868483431881	4.5167152547679175	6.280626959631202e-06	0.00023965550240698005	Piezo2+ vs Piezo2-	OL
Apex2	59.08877426428436	0.24744127967333815	0.2557456891048976	0.9675286435496738	0.33327982930250966	0.8548030029977413	Piezo2+ vs Piezo2-	OL
Aplp1	1090.2408918717756	-0.18952464887961679	0.3474789168678666	-0.5454277646194172	0.5854593491379325	0.9981903108187752	Piezo2+ vs Piezo2-	OL
Aplp2	360.4176604920973	-0.12198340902798974	0.3015238109908825	-0.40455647143461676	0.6858035600960745	0.9981903108187752	Piezo2+ vs Piezo2-	OL
Apobec4	8.169715857235998	0.5567217870112113	0.5696771881493358	0.9772583466432778	0.3284412688026116	0.8522164095967723	Piezo2+ vs Piezo2-	OL
Apod	2294.328220268888	0.2821826563039344	0.33016831047179523	0.8546630532188522	0.3927377100385514	0.899101630329886	Piezo2+ vs Piezo2-	OL
Apoe	39.231646700612906	-0.40377173547826184	1.7656259549842341	-0.22868475304095043	0.8191139461018444	0.9981903108187752	Piezo2+ vs Piezo2-	OL
App	2381.001666661229	-0.1591755164370239	0.1837304136769703	-0.8663536605152474	0.38629624775151594	0.8960053786835886	Piezo2+ vs Piezo2-	OL
Appl2	270.181136446801	0.1607824898342708	0.24483483279967694	0.656697774559809	0.5113752656828675	0.9979732641186513	Piezo2+ vs Piezo2-	OL
Arfgef3	141.65694716929553	0.5335721685081708	0.1348126327903493	3.9578795952894343	7.561805642560699e-05	0.0018904514106401749	Piezo2+ vs Piezo2-	OL
Arhgap15	200.05783587167284	0.7946551202954389	0.19844972421514417	4.004314560971292	6.219755801664331e-05	0.0016118579144381538	Piezo2+ vs Piezo2-	OL
Arhgap23	2842.464377292401	-0.14411098124889304	0.09749236519538462	-1.478177095817503	0.13936038277071716	0.5476221003185362	Piezo2+ vs Piezo2-	OL
Arhgap24	34.40599958344058	-0.9781733784340672	0.2889855653285839	-3.384852033428934	0.0007121663323883838	0.01244146002365249	Piezo2+ vs Piezo2-	OL
Arhgap31	174.92439602002352	-0.3469275330560923	0.21424471021263403	-1.6193050120666828	0.10538165282275197	0.46301511123653744	Piezo2+ vs Piezo2-	OL
Arhgdia	51.795444343861774	-0.253609450891898	0.8761657018791871	-0.28945375326603207	0.7722341653527198	0.9981903108187752	Piezo2+ vs Piezo2-	OL
Arhgef3	34.7035065159327	-0.11364738125308607	0.2974050083305113	-0.3821300182234584	0.7023649270088475	0.9981903108187752	Piezo2+ vs Piezo2-	OL
Arl15	75.10183196841228	-0.0018492265336907084	0.23289107497814315	-0.007940306574067978	0.9936646185492626	0.9998436954052383	Piezo2+ vs Piezo2-	OL
Arl6ip1	120.48182257446902	-0.28309851023636545	0.8663679618125809	-0.32676474975376274	0.743845822724553	0.9981903108187752	Piezo2+ vs Piezo2-	OL
Armh4	25.338356231487648	-0.008711563751720493	0.49790412005558127	-0.017496468498288422	0.9860405501463202	0.9998436954052383	Piezo2+ vs Piezo2-	OL
Arntl	52.5255061988216	0.0152870125671517	0.2209969716848692	0.06917295042825396	0.9448519539516862	0.9981903108187752	Piezo2+ vs Piezo2-	OL
Arntl2	27.388502311584116	0.5804633409290754	0.3752826008119235	1.5467366184130136	0.12192676926441728	0.5051251869525859	Piezo2+ vs Piezo2-	OL
Arsb	89.64215990790494	0.3255178089013205	0.25636825750565	1.2697274306439692	0.20418173825253172	0.6550077886419713	Piezo2+ vs Piezo2-	OL
Art3	61.201581365979145	0.5210883597077473	0.36007067290808703	1.4471835639909563	0.14784551860905418	0.5597284647079075	Piezo2+ vs Piezo2-	OL
Asap1	179.33722114381456	-0.012696491495144102	0.235304040986646	-0.05395781322712028	0.9569687754154705	0.9981903108187752	Piezo2+ vs Piezo2-	OL
Aspa	2099.8613596858777	-0.24866160207643384	0.046286067832075145	-5.372277528058179	7.774832329788157e-08	5.933424672733067e-06	Piezo2+ vs Piezo2-	OL
Aspn	32.31147055867025	0.003932823402953053	0.33402437268983964	0.01177406118985485	0.9906058754080947	0.9998436954052383	Piezo2+ vs Piezo2-	OL
Astn2	819.4105875668976	0.8685443598007527	0.13892326581745787	6.2519719406971115	4.0530222501940056e-10	5.3426202388920984e-08	Piezo2+ vs Piezo2-	OL
Atcay	13.522881328884424	0.14663900308186395	0.6478033700157764	0.226363445868293	0.820918756042202	0.9981903108187752	Piezo2+ vs Piezo2-	OL
Atg16l2	10.344709845006653	-0.3384788450955806	0.4579677321240571	-0.7390888513601465	0.45985304614619227	0.9580856163466415	Piezo2+ vs Piezo2-	OL
Atg4a	67.04859836310635	0.059837775237766004	0.2773354139853045	0.21575959008587597	0.8291751488156426	0.9981903108187752	Piezo2+ vs Piezo2-	OL
Atp1b3	272.0387651793307	-0.226941192604334	0.24737349271388634	-0.9174030334236964	0.35893148377707174	0.8703188151785184	Piezo2+ vs Piezo2-	OL
Atp5b	52.445625494522275	-0.08572373937962934	0.8108568214176803	-0.10571994600693159	0.9158045544129727	0.9981903108187752	Piezo2+ vs Piezo2-	OL
Atp5d	26.659523827144902	-0.13721647365664832	1.1907603527034338	-0.11523433186629026	0.9082593870294944	0.9981903108187752	Piezo2+ vs Piezo2-	OL
Atp5g1	28.626673542263735	-0.21432714552738788	1.6485758812602913	-0.1300074494378388	0.8965605329157267	0.9981903108187752	Piezo2+ vs Piezo2-	OL
Atp5h	57.98894662091518	-0.07191560160972386	0.9903993896025413	-0.07261272812232289	0.9421142978828082	0.9981903108187752	Piezo2+ vs Piezo2-	OL
Atp5j	17.351297772866737	-0.015854466959132604	1.2891081224704202	-0.012298787574737666	0.9901872346582481	0.9998436954052383	Piezo2+ vs Piezo2-	OL
Atp5j2	31.613815497828945	-0.14240842147152796	1.0536878424565768	-0.13515238169543245	0.8924913954612115	0.9981903108187752	Piezo2+ vs Piezo2-	OL
Atp5l	34.75288451612023	-0.7260356847120698	0.8286782312456435	-0.8761370304378762	0.380955543866037	0.8931516347124558	Piezo2+ vs Piezo2-	OL
Atp5pb	82.19048334364746	-0.07298400503993584	0.7494302843778566	-0.09738598314121225	0.9224198756491911	0.9981903108187752	Piezo2+ vs Piezo2-	OL
Atp6v0c	58.899135668596664	-0.4898561828333301	0.8315125482795455	-0.589114600671842	0.5557843995823379	0.9981903108187752	Piezo2+ vs Piezo2-	OL
Atp6v1f	32.224191339851835	0.025805067831623327	1.079988453277274	0.02389383678438105	0.9809372904145155	0.9981903108187752	Piezo2+ vs Piezo2-	OL
Atp6v1g1	40.37267128295465	-0.042463266759561386	0.7717651667431386	-0.05502096828074925	0.9561217588219131	0.9981903108187752	Piezo2+ vs Piezo2-	OL
Atpif1	19.32572963013324	0.45631629240554517	1.5573262365768203	0.29301265315389546	0.7695124801401716	0.9981903108187752	Piezo2+ vs Piezo2-	OL
Atxn1	223.64849110423424	0.2793858703005011	0.11897767966511169	2.3482208687116173	0.01886333191714502	0.14946355890634033	Piezo2+ vs Piezo2-	OL
Auts2	1791.320925164545	-0.1578396242747237	0.09050346678928756	-1.744017437942017	0.08115604918004583	0.40300092914748786	Piezo2+ vs Piezo2-	OL
B230217J21Rik	23.181942260534203	-0.09530962608005218	0.5248851253390526	-0.18158187664107717	0.8559108727352239	0.9981903108187752	Piezo2+ vs Piezo2-	OL
B3galt1	967.4275143801844	-0.262870381389614	0.11784593923070397	-2.2306274030791964	0.025705820068110962	0.18271293675863182	Piezo2+ vs Piezo2-	OL
B430010I23Rik	658.2238941859633	-0.020981881297309903	0.1889532416648333	-0.11104271677184413	0.9115824730835919	0.9981903108187752	Piezo2+ vs Piezo2-	OL
BC048559	59.13506895175531	-0.1920433845445889	0.25120871802245276	-0.7644773877928245	0.44458280684806084	0.9440482820216652	Piezo2+ vs Piezo2-	OL
Bach2	206.25823013355293	-0.11315135362652474	0.19939675909766555	-0.5674683687867897	0.570396011141038	0.9981903108187752	Piezo2+ vs Piezo2-	OL
Banf2	12.50031814794557	-0.3629911824615444	0.6241940597363848	-0.5815357849045313	0.5608794075964065	0.9981903108187752	Piezo2+ vs Piezo2-	OL
Bcas1	1339.6744205571651	-0.23102000304413184	0.08132549713767033	-2.8406835638896126	0.004501695657325806	0.05221966962497934	Piezo2+ vs Piezo2-	OL
Bcas1os2	922.032428975844	-0.38585714846334696	0.2744644834575796	-1.4058545703345395	0.15976731375516973	0.5894722772137305	Piezo2+ vs Piezo2-	OL
Bche	121.66267934950032	-0.2186130514464117	0.26568380463304514	-0.8228316804946156	0.4106037182247775	0.9122916806379122	Piezo2+ vs Piezo2-	OL
Bfsp2	110.65725649111819	-0.9138708723605274	0.22209074009014365	-4.1148535593586635	3.8742529826888474e-05	0.0010803205432497747	Piezo2+ vs Piezo2-	OL
Bicc1	222.00423129193598	0.18785441644052644	0.17336567193944152	1.0835733184026535	0.27855402633146675	0.786958472866372	Piezo2+ vs Piezo2-	OL
Bin1	1834.918846970746	-0.423291248816532	0.07829243883857837	-5.406540594415058	6.425366968675177e-08	5.175990058099448e-06	Piezo2+ vs Piezo2-	OL
Blcap	12.584335480376481	0.8845051011026654	0.4951935347061606	1.7861806326439935	0.07407001588235512	0.39055099283423605	Piezo2+ vs Piezo2-	OL
Bmp2	10.585828819515804	0.07903191162616653	0.5253711221552531	0.15043063520878427	0.8804248728649585	0.9981903108187752	Piezo2+ vs Piezo2-	OL
Bmyc	48.22718319692767	0.30269767655202473	0.6147059514925161	0.49242678685161556	0.6224176667124937	0.9981903108187752	Piezo2+ vs Piezo2-	OL
Bola2	15.509279685460537	-0.8407781644253541	1.5794194002762458	-0.5323336944438565	0.5944948994129646	0.9981903108187752	Piezo2+ vs Piezo2-	OL
Bpgm	214.68101822563298	-0.1553102249020872	0.30648001892237253	-0.5067548137336331	0.6123268650180941	0.9981903108187752	Piezo2+ vs Piezo2-	OL
Bri3	15.143764869664048	0.3837201452719091	1.6408113289383546	0.23386000480639385	0.8150936638070697	0.9981903108187752	Piezo2+ vs Piezo2-	OL
Brinp3	31.5023911740946	-0.48630914580452295	0.2758292979361411	-1.7630800986090727	0.07788698126008253	0.39597122185588385	Piezo2+ vs Piezo2-	OL
Bsg	33.04465781476647	0.16921676498205124	1.3654647580384176	0.12392613136727348	0.9013737625899317	0.9981903108187752	Piezo2+ vs Piezo2-	OL
Btf3	74.62320609567571	-0.26735578749627587	1.0164149890949612	-0.2630380212459632	0.7925212739360109	0.9981903108187752	Piezo2+ vs Piezo2-	OL
C030029H02Rik	440.15869938349124	-1.4318253624532493	0.14140273890520433	-10.1258672465541	4.242013421879323e-24	6.1509194617250186e-21	Piezo2+ vs Piezo2-	OL
C030047K22Rik	12.163456562584587	-0.004797509912357903	0.4697991090791313	-0.01021183271667258	0.9918522779475949	0.9998436954052383	Piezo2+ vs Piezo2-	OL
C130071C03Rik	181.10969289413373	-0.03012787514818227	0.250331192863354	-0.12035206161713895	0.9042042645759214	0.9981903108187752	Piezo2+ vs Piezo2-	OL
C1ql3	37.012795132452915	-0.48772155743691065	0.2819667223529617	-1.7297131851835623	0.08368153178193612	0.4071752385362663	Piezo2+ vs Piezo2-	OL
C4b	1371.3559560373965	0.3918909280096841	0.22915125367737746	1.7101845253765366	0.08723175631830103	0.4132633573431339	Piezo2+ vs Piezo2-	OL
C730002L08Rik	341.57850431933076	-0.23149440616089365	0.25009797895304	-0.9256148615433657	0.3546461672327009	0.864263768886414	Piezo2+ vs Piezo2-	OL
C77080	18.162487891683913	-0.7815630338845403	0.6395462001763916	-1.2220587561445588	0.22168540845975637	0.6897936529327183	Piezo2+ vs Piezo2-	OL
Cachd1	87.89728652690725	1.4221727808628137	0.32615806326955005	4.360379034037473	1.298373431021747e-05	0.00042393061761799206	Piezo2+ vs Piezo2-	OL
Cacna1a	26.313352458493515	1.0869284501177567	0.4032593057458425	2.69535863061472	0.007031290736709922	0.07186834721175324	Piezo2+ vs Piezo2-	OL
Cacna1c	309.3413274330634	-0.06002694879756017	0.17280909843446834	-0.34735988637961235	0.72832096535417	0.9981903108187752	Piezo2+ vs Piezo2-	OL
Cacna1d	9.420377832591207	0.14417331767821745	0.6736233262489525	0.2140266111048164	0.8305263053092736	0.9981903108187752	Piezo2+ vs Piezo2-	OL
Cacna2d1	72.98980922194845	0.3410560842768703	0.2391159422407187	1.4263209766813798	0.15377571231633574	0.5746772754089867	Piezo2+ vs Piezo2-	OL
Cacna2d3	31.30224688871653	-0.4779099535172143	0.35111936606669	-1.3611039427157154	0.1734808438688804	0.6135298136826258	Piezo2+ vs Piezo2-	OL
Cacna2d4	44.98183721023479	-0.7037981728637949	0.2707825119638548	-2.5991271288514413	0.009346115335889313	0.09083959228702318	Piezo2+ vs Piezo2-	OL
Cadm1	362.3368173358025	-0.2873562248022839	0.08033445209299223	-3.5769986265624962	0.0003475619991650799	0.007199498554133798	Piezo2+ vs Piezo2-	OL
Cadm2	2261.3661449401548	-0.05143186126790221	0.0862690933551401	-0.5961794574121114	0.5510553474566804	0.9981903108187752	Piezo2+ vs Piezo2-	OL
Cadps	51.19240818742306	-0.23552246174893637	0.6277523963921361	-0.3751836920138387	0.7075238577383953	0.9981903108187752	Piezo2+ vs Piezo2-	OL
Cadps2	314.8008877204858	0.7979418014584649	0.13907091390468387	5.737661305694422	9.599283917635343e-09	9.94211548612232e-07	Piezo2+ vs Piezo2-	OL
Cald1	194.65477266057945	-0.0006184948028942668	0.28123073691053396	-0.0021992432608496293	0.9982452591712357	0.9998436954052383	Piezo2+ vs Piezo2-	OL
Calm1	208.9483835118872	-0.21852130322402288	0.8255947330750395	-0.2646834996271241	0.7912532896754881	0.9981903108187752	Piezo2+ vs Piezo2-	OL
Calm3	50.60850772973892	-0.1638641626160095	0.7269904336604487	-0.22540071372183226	0.8216675564591079	0.9981903108187752	Piezo2+ vs Piezo2-	OL
Calr	47.629457426641224	0.05946072948685549	0.889573433654041	0.0668418449083092	0.9467076104595561	0.9981903108187752	Piezo2+ vs Piezo2-	OL
Calu	26.72796586150238	0.2174549978243635	0.6273718454978063	0.3466126179950227	0.7288823651505035	0.9981903108187752	Piezo2+ vs Piezo2-	OL
Camk2d	39.24918642690557	0.4292315650695378	0.259832007333568	1.651958007307766	0.0985431115903709	0.44652347439386814	Piezo2+ vs Piezo2-	OL
Camta1	418.14520192624485	-0.013549737083038041	0.12232320988874285	-0.11076996013562751	0.911798767061573	0.9981903108187752	Piezo2+ vs Piezo2-	OL
Caprin2	30.321906655659838	-0.20552921600325708	0.27155041109161476	-0.7568731535962077	0.4491258606143539	0.9467019334202521	Piezo2+ vs Piezo2-	OL
Car2	2794.5387659263515	-0.28561298950324143	0.208051901562199	-1.3727968230939473	0.16981551866932798	0.6109987644429915	Piezo2+ vs Piezo2-	OL
Carns1	558.6633979387661	0.11556077656054994	0.14530574834909674	0.7952939086959963	0.4264425560232784	0.9237808651892045	Piezo2+ vs Piezo2-	OL
Cask	206.30541741794863	0.07609754745981642	0.12360136952152861	0.6156691285411844	0.5381129163554985	0.9981903108187752	Piezo2+ vs Piezo2-	OL
Cavin2	23.711225016431456	-0.3429879425600572	0.3963411446245134	-0.8653856588242886	0.38682714969374243	0.8960053786835886	Piezo2+ vs Piezo2-	OL
Ccdc148	22.85473954303493	1.1392876487762318	0.42273588484488556	2.6950341563604674	0.007038141589013076	0.07186834721175324	Piezo2+ vs Piezo2-	OL
Ccdc162	11.607343702307485	0.10882971253978543	0.44478826391170867	0.24467757216136515	0.8067060951015084	0.9981903108187752	Piezo2+ vs Piezo2-	OL
Ccnd3	160.49472163478535	-0.22281554752489663	0.269360142898866	-0.8272031085480785	0.4081219500399884	0.9122916806379122	Piezo2+ vs Piezo2-	OL
Ccp110	643.9708994315909	-0.7803520568001978	0.16599610283543825	-4.701026370322723	2.5885707983776465e-06	0.00011374023204992689	Piezo2+ vs Piezo2-	OL
Ccser1	435.5831514691479	-0.3508634663524003	0.07237618885579528	-4.847774826213526	1.2485400017754234e-06	5.919122590735353e-05	Piezo2+ vs Piezo2-	OL
Cd180	36.744065125802834	-0.5285248861477839	0.27784601837127954	-1.9022222785338883	0.05714210145810108	0.33142418845698624	Piezo2+ vs Piezo2-	OL
Cd300lf	45.09051499641691	0.5377608956885669	0.37211633435418134	1.4451418710814359	0.1484180400203801	0.560432703201956	Piezo2+ vs Piezo2-	OL
Cd63	27.152902183554048	0.5215304633546887	1.7457915344315957	0.298735818721043	0.7651416249159225	0.9981903108187752	Piezo2+ vs Piezo2-	OL
Cd81	367.7849146518529	-0.4855254373300162	0.8418149950187237	-0.5767602622939938	0.5641014170357339	0.9981903108187752	Piezo2+ vs Piezo2-	OL
Cd9	343.44781431252903	-0.5579657937310537	0.5802146194148144	-0.9616541449675979	0.3362233635284303	0.8548030029977413	Piezo2+ vs Piezo2-	OL
Cdc14a	75.41474001497663	0.49450397523841944	0.2072654922480139	2.3858480728026636	0.017039788845247202	0.14199824037706002	Piezo2+ vs Piezo2-	OL
Cdh10	748.3139725663949	-0.45568116628613065	0.07115648252781193	-6.403930465618855	1.5142709731076515e-10	2.1956929110060946e-08	Piezo2+ vs Piezo2-	OL
Cdh11	131.35334013855672	0.3519752241276246	0.17286883636501912	2.0360825671575387	0.041742064950139476	0.2586580947765053	Piezo2+ vs Piezo2-	OL
Cdh20	2377.8065120582523	0.03842633681146608	0.062235667522011116	0.6174327092719893	0.536949352833823	0.9981903108187752	Piezo2+ vs Piezo2-	OL
Cdh6	20.556254568933433	-1.4802912896962594	0.5469380685905241	-2.7065062293268682	0.0067995306708245615	0.07093035591867348	Piezo2+ vs Piezo2-	OL
Cdh8	98.11310128904836	0.2851295279632331	0.17115205171685557	1.6659427982489832	0.09572480816038996	0.43924358174862477	Piezo2+ vs Piezo2-	OL
Cdk14	79.79428642031512	0.19837562252794425	0.25570638175489974	0.775794570188286	0.43787029047067627	0.9350691033615325	Piezo2+ vs Piezo2-	OL
Cdk8	142.029542703955	0.11567453951776463	0.4645013058826217	0.24902952489652486	0.8033379431281449	0.9981903108187752	Piezo2+ vs Piezo2-	OL
Cdon	25.202854060656886	0.4840051198332323	0.33115997312595186	1.461544749096679	0.14386600433965913	0.555917869519862	Piezo2+ vs Piezo2-	OL
Cdyl2	15.887685134077001	0.9176218289517004	0.575650858903182	1.5940596887149507	0.11092266660792091	0.48011303457159793	Piezo2+ vs Piezo2-	OL
Cenpe	15.553063959953327	-0.29756591436419494	0.45579762197781526	-0.6528465705305461	0.5138551969120543	0.9981903108187752	Piezo2+ vs Piezo2-	OL
Cep112	57.25663141047498	0.5987243907060767	0.3409966251145286	1.7558073793398588	0.07912130395183134	0.39714461275753254	Piezo2+ vs Piezo2-	OL
Cep126	23.705396186369704	0.3446494264166537	0.3680006756698446	0.9365456348397014	0.34899232802569846	0.8578718981039772	Piezo2+ vs Piezo2-	OL
Cep128	101.4157706431738	-0.04433535605178958	0.18351618987443208	-0.24158825486800545	0.8090992238083965	0.9981903108187752	Piezo2+ vs Piezo2-	OL
Cfap43	37.895733775322725	-0.09046939364930792	0.30894796246811224	-0.2928305237120495	0.7696516958738513	0.9981903108187752	Piezo2+ vs Piezo2-	OL
Cfap46	19.83339193062517	-0.3774992295449998	0.447539657761479	-0.8434989458435703	0.39894945506958945	0.9040726944813452	Piezo2+ vs Piezo2-	OL
Chchd2	90.63661304945114	-0.352973794169121	1.5755364672302599	-0.22403403634930588	0.8227308190986251	0.9981903108187752	Piezo2+ vs Piezo2-	OL
Chmp2a	29.77429571652557	0.5144639922536509	1.0396454920937566	0.49484559512451176	0.6207091166603289	0.9981903108187752	Piezo2+ vs Piezo2-	OL
Chn2	345.4502526200086	-0.28440251802177435	0.0843822633759343	-3.3704063702904365	0.0007505740781349802	0.012803910744655544	Piezo2+ vs Piezo2-	OL
Chpt1	57.671533387553026	0.4708541794285046	0.629954754084777	0.7474412668138048	0.45479724338476357	0.9548313006259254	Piezo2+ vs Piezo2-	OL
Chst8	85.52570828948316	0.08270170070014875	0.23743121393627184	0.3483185691092261	0.7276009498574105	0.9981903108187752	Piezo2+ vs Piezo2-	OL
Chsy3	121.18433324134615	-0.44406647688716383	0.16769997980366003	-2.6479816956869553	0.008097390939246838	0.08097390939246837	Piezo2+ vs Piezo2-	OL
Churc1	20.125777263409002	-0.4649448520089882	0.7482358620113359	-0.621388088455381	0.5343443074534739	0.9981903108187752	Piezo2+ vs Piezo2-	OL
Ckb	152.05385605569947	-0.7012748786282299	1.5560422562203355	-0.4506785569767518	0.6522212391348007	0.9981903108187752	Piezo2+ vs Piezo2-	OL
Cldn11	1657.4817895304163	-0.23455503759327812	0.28480160314812725	-0.8235734455163317	0.410181969405946	0.9122916806379122	Piezo2+ vs Piezo2-	OL
Cldn14	282.6069415907748	0.34293250891934307	0.15931270209104342	2.1525748067681714	0.03135211027254455	0.21364293466204876	Piezo2+ vs Piezo2-	OL
Clgn	42.48937599247457	0.1878428883593396	0.35575024983967024	0.5280189920990829	0.5974861541768919	0.9981903108187752	Piezo2+ vs Piezo2-	OL
Clic4	509.6529537603433	-0.2890295826700016	0.1836878466766734	-1.5734823391922617	0.1156071745343085	0.49303059727866855	Piezo2+ vs Piezo2-	OL
Clip1	38.08109054130404	0.28046992699224305	0.24705735351310207	1.1352421735440026	0.2562738635853826	0.752220854653451	Piezo2+ vs Piezo2-	OL
Clmn	608.0761535560137	-0.9154701917692736	0.09283934239756571	-9.860800045835715	6.155692671425511e-23	4.4628771867834957e-20	Piezo2+ vs Piezo2-	OL
Cmss1	486.50127686737596	-0.07769075320006628	1.1446949040965015	-0.06787027086609333	0.945888904578116	0.9981903108187752	Piezo2+ vs Piezo2-	OL
Cnih4	52.697963059111515	0.3007667979525757	0.4235920779551608	0.7100387698572901	0.4776800945248849	0.9660197169610644	Piezo2+ vs Piezo2-	OL
Cnksr2	27.07046190739336	-0.9822310883527444	0.45117270681580507	-2.177062294581016	0.029475919841218803	0.2054811719700349	Piezo2+ vs Piezo2-	OL
Cnksr3	131.61482573235747	0.1539030353674697	0.255597277444491	0.6021309651895387	0.5470869640352987	0.9981903108187752	Piezo2+ vs Piezo2-	OL
Cnp	1063.4583412715215	-0.34060596532112725	0.523060134229952	-0.6511793635784662	0.514930710032081	0.9981903108187752	Piezo2+ vs Piezo2-	OL
Cntn2	1095.0127844525946	-0.14977222120641612	0.1966857747927858	-0.7614796818133163	0.4463706102048338	0.9448720945941738	Piezo2+ vs Piezo2-	OL
Cntn3	812.2611774279947	0.583278772906022	0.11143115529897928	5.234431711140708	1.6549324125686686e-07	1.1426914277259854e-05	Piezo2+ vs Piezo2-	OL
Cntn6	19.256228548654786	-0.34063314951653056	0.775836636964903	-0.4390526733167668	0.6606233703080482	0.9981903108187752	Piezo2+ vs Piezo2-	OL
Coa3	14.998746603123102	-0.5056797375921596	1.269504451015932	-0.3983284479132665	0.6903880933319265	0.9981903108187752	Piezo2+ vs Piezo2-	OL
Col11a2	16.201680320043902	0.03025450182211161	0.615160520313877	0.04918147511591719	0.9607746741153277	0.9981903108187752	Piezo2+ vs Piezo2-	OL
Col13a1	52.92772996246153	1.1875575071801852	0.21874641463460434	5.428923299903635	5.669504082742428e-08	4.83575348233913e-06	Piezo2+ vs Piezo2-	OL
Col23a1	35.72259147587356	1.2446048615979457	0.36078540786399926	3.4497095350017837	0.0005611900246932099	0.010706914944804661	Piezo2+ vs Piezo2-	OL
Col27a1	20.195038523773903	-0.19519409091355394	0.4083280760944234	-0.4780324997010896	0.6326270736670994	0.9981903108187752	Piezo2+ vs Piezo2-	OL
Col5a3	11.784343606943569	0.6767986067194668	0.5044972369937949	1.3415308491130369	0.17974816071970223	0.6249939260574903	Piezo2+ vs Piezo2-	OL
Coq10b	15.914498177285806	-0.04610346864095115	0.5197050518091082	-0.08871083411728181	0.929311722105042	0.9981903108187752	Piezo2+ vs Piezo2-	OL
Cox17	44.05282762956614	0.10041742190959176	1.0790429181920285	0.09306156429611197	0.9258546521282855	0.9981903108187752	Piezo2+ vs Piezo2-	OL
Cox4i1	162.46570065027606	-0.13848583132905967	0.9007851298781133	-0.15373902913761286	0.8778155097938113	0.9981903108187752	Piezo2+ vs Piezo2-	OL
Cox5b	20.775658153937847	-0.42369428016709876	1.54337611946246	-0.27452432030286084	0.7836817163631333	0.9981903108187752	Piezo2+ vs Piezo2-	OL
Cox6a1	26.44934835152685	0.17238074336481585	0.878247234430098	0.19627815107971863	0.8443924616806162	0.9981903108187752	Piezo2+ vs Piezo2-	OL
Cox6b1	24.349232324350417	-0.00530944183109319	1.3668385368856486	-0.0038844689316345957	0.9969006500069321	0.9998436954052383	Piezo2+ vs Piezo2-	OL
Cox6c	124.61469133871098	-0.4062071783603453	0.7194515487967962	-0.5646067188814623	0.5723412942298429	0.9981903108187752	Piezo2+ vs Piezo2-	OL
Cox7a2	32.266358149045985	-0.43978125756218917	1.3464596859863738	-0.32662044184413835	0.7439549804543428	0.9981903108187752	Piezo2+ vs Piezo2-	OL
Cox7a2l	26.61902524159588	0.011207962308745751	1.1697789510318595	0.009581265160275992	0.9923553734194411	0.9998436954052383	Piezo2+ vs Piezo2-	OL
Cox7b	23.76290277464815	-0.5035431231723039	0.6506759322882144	-0.7738769765181068	0.4390035459563878	0.9361105024070033	Piezo2+ vs Piezo2-	OL
Cox7c	105.33415713614274	-0.25020553873263796	0.6440871233829432	-0.38846536384469493	0.6976716810854598	0.9981903108187752	Piezo2+ vs Piezo2-	OL
Cox8a	50.736639477615974	-0.12750896314573346	1.6258978342704453	-0.07842372408531305	0.9374910025537093	0.9981903108187752	Piezo2+ vs Piezo2-	OL
Cp	9.480635800127624	1.0296764395692124	0.5947208142558809	1.731361026698807	0.08338739318528558	0.4071752385362663	Piezo2+ vs Piezo2-	OL
Cpm	394.9546340281144	-0.21986623298470528	0.11913296658821412	-1.8455532442558744	0.06495710071921455	0.36087278177341414	Piezo2+ vs Piezo2-	OL
Cpne9	10.813644836256879	0.04661969008398581	0.6408608280497955	0.07274541997808519	0.9420087043540313	0.9981903108187752	Piezo2+ vs Piezo2-	OL
Cpox	571.2968403260899	0.1489271157507391	0.1838599703860079	0.8100029355931667	0.4179384885488685	0.9155449135066949	Piezo2+ vs Piezo2-	OL
Cpq	16.37925424128746	0.5149814538591749	0.570013870115025	0.9034542506049108	0.36628485851072556	0.877446119968258	Piezo2+ vs Piezo2-	OL
Cracd	99.64117389924131	0.4847823740467051	0.1808187846921213	2.681039886824481	0.007339376723607745	0.07442025349112748	Piezo2+ vs Piezo2-	OL
Crim1	227.35391983052534	0.0035917177380672943	0.1338335044220368	0.02683720906493642	0.9785895753552467	0.9981903108187752	Piezo2+ vs Piezo2-	OL
Crmp1	9.072687788756467	0.8418181940757707	0.624878879733935	1.3471701818986195	0.17792542899965258	0.6216671615650512	Piezo2+ vs Piezo2-	OL
Crtac1	86.27793998458353	-0.25209701679022406	0.2240514867739493	-1.125174487436321	0.2605151019051565	0.7562778934050053	Piezo2+ vs Piezo2-	OL
Cryab	637.13498710006	-0.5661364164031801	0.5154468477855972	-1.0983410197100818	0.2720556064315245	0.7765366719010048	Piezo2+ vs Piezo2-	OL
Csmd2	206.64941316970902	-0.5478134972140393	0.2912425265636356	-1.880952976468372	0.05997831578747356	0.34442166794181833	Piezo2+ vs Piezo2-	OL
Csmd2os	35.430760985194624	-0.48929226061172654	0.43219573420838653	-1.1321080285716343	0.25758901992434957	0.7530324171175542	Piezo2+ vs Piezo2-	OL
Csmd3	2700.9393386732095	-0.1936018238234416	0.05641837288301717	-3.4315385916015817	0.0006001677311126011	0.011015736836876854	Piezo2+ vs Piezo2-	OL
Cspg4	43.93402443938969	-0.23627528660390637	0.3223979355824751	-0.732868484957972	0.46363864624366113	0.9580856163466415	Piezo2+ vs Piezo2-	OL
Cst3	14.68334417645516	-0.07318833240366772	1.0507217476244557	-0.06965529415293532	0.944468025404911	0.9981903108187752	Piezo2+ vs Piezo2-	OL
Cstb	21.467513123102705	-0.028383385360259278	1.5098055220064917	-0.01879936518084694	0.9850011602464971	0.9998436954052383	Piezo2+ vs Piezo2-	OL
Ctnna2	4148.041923808462	0.6333970208401192	0.08037598290540579	7.880426440141477	3.2626565248734816e-15	7.884753268444247e-13	Piezo2+ vs Piezo2-	OL
Ctnnd2	378.06095598742075	-0.11149096916756472	0.13593204471018877	-0.8201963665393752	0.41210417297781554	0.9122916806379122	Piezo2+ vs Piezo2-	OL
Ctps	26.22438785345777	-0.7375281932209016	0.3789342144479203	-1.9463225148339447	0.05161601071625593	0.31184673141071295	Piezo2+ vs Piezo2-	OL
Ctsb	41.18048300316097	0.18538079904673158	0.7706335419741557	0.240556359085845	0.8098989773695351	0.9981903108187752	Piezo2+ vs Piezo2-	OL
Ctsk	18.015165607485645	0.014015181532276306	0.44836606446891303	0.031258345898406044	0.9750635093193317	0.9981903108187752	Piezo2+ vs Piezo2-	OL
Ctsz	14.631984004938545	0.30262638911451306	1.274152680739222	0.23751187254806783	0.8122597097254359	0.9981903108187752	Piezo2+ vs Piezo2-	OL
Ctxnd1	23.662471680897177	-0.09088081991816566	0.3425728014207274	-0.2652890700641213	0.7907867837825484	0.9981903108187752	Piezo2+ vs Piezo2-	OL
Cubn	9.354108189278334	0.3638645906966649	0.5520958410708656	0.6590605536728906	0.5098568848361995	0.9974920744130978	Piezo2+ vs Piezo2-	OL
Cux2	133.80235656404636	0.01936652908602797	0.19786653159076084	0.09787672998727728	0.9220301780300365	0.9981903108187752	Piezo2+ vs Piezo2-	OL
Cx3cr1	58.36034832118331	-0.16360136356488272	0.33148634009979466	-0.4935387790508357	0.6216319462716718	0.9981903108187752	Piezo2+ vs Piezo2-	OL
Cyfip2	94.04113399909195	0.16505576963831214	0.20654768011851904	0.7991170345926981	0.42422255306388323	0.9218595187977082	Piezo2+ vs Piezo2-	OL
Cyp2j12	524.1453535835168	-0.03759704618026611	0.10975911933753707	-0.3425414344355814	0.7319434676140276	0.9981903108187752	Piezo2+ vs Piezo2-	OL
Cyth3	51.3145901928299	0.47507950448320097	0.3068068122879529	1.548464654159361	0.12151046533548125	0.5051251869525859	Piezo2+ vs Piezo2-	OL
D530033B14Rik	11.103083583976078	-0.3426571915185953	0.5612833596375006	-0.6104887765422033	0.541538075909973	0.9981903108187752	Piezo2+ vs Piezo2-	OL
D7Ertd443e	1832.9187583635967	-0.3284696737674054	0.059058611164790276	-5.56175750308252	2.6707123472487116e-08	2.420333064694145e-06	Piezo2+ vs Piezo2-	OL
Dach2	104.26099875016176	-0.3178685840144325	0.1600763160868285	-1.9857315047281223	0.047063144844188685	0.28793907183153417	Piezo2+ vs Piezo2-	OL
Dad1	35.53555250857271	-0.08854534159444753	0.7995691267273968	-0.11074132133748077	0.9118214777942615	0.9981903108187752	Piezo2+ vs Piezo2-	OL
Dbi	178.72308660573	-0.5758837691408341	2.0691358752053826	-0.2783209048964326	0.7807660300508588	0.9981903108187752	Piezo2+ vs Piezo2-	OL
Dbndd2	845.4013757614749	-0.009340068464973254	0.21324254018527128	-0.0438002119879942	0.9650636581059676	0.9981903108187752	Piezo2+ vs Piezo2-	OL
Dcc	1256.5327461422655	0.00042547268269592977	0.06763099665785954	0.006291089939844687	0.9949804695767366	0.9998436954052383	Piezo2+ vs Piezo2-	OL
Dchs2	10.98995421786865	-0.22361709436662927	0.5645255770653368	-0.39611508043460775	0.6920201337337873	0.9981903108187752	Piezo2+ vs Piezo2-	OL
Dclk3	11.491855857990709	0.012090877960906127	0.48708268467973853	0.02482305025656166	0.9801961052757361	0.9981903108187752	Piezo2+ vs Piezo2-	OL
Ddc	40.063155116328716	-0.5482905963507749	0.3447721798125301	-1.5902982562250467	0.11176759151604183	0.4823303800543472	Piezo2+ vs Piezo2-	OL
Ddx60	27.8279816464961	0.7693109947614121	0.3642180792905306	2.1122262691077056	0.03466704639256535	0.2281099194320034	Piezo2+ vs Piezo2-	OL
Deptor	150.87864242889378	0.33348318901429225	0.18388885235011138	1.813504107249328	0.06975410570484786	0.3746053824889977	Piezo2+ vs Piezo2-	OL
Dgki	4042.1078558460845	0.2578215140692633	0.10938251336732438	2.3570633562190735	0.018420103844071976	0.14675357458189212	Piezo2+ vs Piezo2-	OL
Dhrs7	11.596030190043383	0.08624901514423415	1.2915930253613555	0.06677723822494615	0.9467590442188687	0.9981903108187752	Piezo2+ vs Piezo2-	OL
Diaph2	316.60942637915014	0.26273753232839603	0.11405313264163112	2.3036415242880657	0.02124277486111477	0.16188248301885158	Piezo2+ vs Piezo2-	OL
Diaph3	13.536252390107743	-0.17131240622934413	0.6473913427954089	-0.2646195506563685	0.7913025576302906	0.9981903108187752	Piezo2+ vs Piezo2-	OL
Dixdc1	649.1966885513184	-0.3168167750666928	0.1025807856058824	-3.088461188861526	0.002011959715657698	0.02701242210836724	Piezo2+ vs Piezo2-	OL
Dlc1	129.27259998885663	0.35106482356688046	0.3055415938426937	1.1489919233308186	0.2505593110603148	0.741030005031919	Piezo2+ vs Piezo2-	OL
Dlg2	3047.2752729058507	-0.07483381388888069	0.06739873086134264	-1.1103148817866324	0.2668633624958284	0.7662413378593094	Piezo2+ vs Piezo2-	OL
Dmd	646.3941275950984	-0.2390391069876868	0.17927010276500607	-1.3334019632990792	0.1823999284701071	0.6249939260574903	Piezo2+ vs Piezo2-	OL
Dnah14	33.87351783303453	-0.1199628661828864	0.36163699741471245	-0.33172177360304	0.7400993578243725	0.9981903108187752	Piezo2+ vs Piezo2-	OL
Dnah3	15.724887726014888	-0.10328355752696922	0.40145857432011717	-0.2572707724623473	0.7969697534389003	0.9981903108187752	Piezo2+ vs Piezo2-	OL
Dnah8	14.131751487558912	-0.47329606045550315	0.4040421596942425	-1.1714026595978706	0.2414369637374566	0.7308634601655783	Piezo2+ vs Piezo2-	OL
Dnajc6	459.5705978410539	-0.18220236084629357	0.07041317197005835	-2.587617568539181	0.009664220960577936	0.09158902217541182	Piezo2+ vs Piezo2-	OL
Dner	11.770915076984213	0.5303229212580418	0.7135936193944081	0.7431721736919409	0.4573774479308378	0.9556157053310012	Piezo2+ vs Piezo2-	OL
Dnm3	2866.424072666823	-0.09686438024315129	0.06437629853882974	-1.5046590506399768	0.1324117561100291	0.5318477738491474	Piezo2+ vs Piezo2-	OL
Dnpep	15.84110933065426	0.5961196950756837	0.46329819089271984	1.286686861278333	0.19820345438767284	0.6485316141857093	Piezo2+ vs Piezo2-	OL
Dntt	10.620736057036545	-1.1644336970261397	0.5128590648437571	-2.2704750229595443	0.023178777074136358	0.16974356948231173	Piezo2+ vs Piezo2-	OL
Dock10	4478.925552422085	-0.28732494291199534	0.08141877721857177	-3.528976394974107	0.00041717033930031855	0.008392336110468948	Piezo2+ vs Piezo2-	OL
Dock4	411.9570718006793	-0.2503237702683592	0.0775083687545645	-3.229635383774188	0.001239481814343783	0.019325254094607367	Piezo2+ vs Piezo2-	OL
Dock5	642.0648386934954	-0.07031975000739651	0.08496039947863787	-0.8276767816408097	0.40785357172209746	0.9122916806379122	Piezo2+ vs Piezo2-	OL
Dock9	1479.24309531351	-0.044680211615025354	0.10233527414861676	-0.43660616524208806	0.6623969907019072	0.9981903108187752	Piezo2+ vs Piezo2-	OL
Dpyd	163.84322746083703	-0.4998430264407813	0.3237105410294017	-1.544104881018941	0.12256292659912199	0.5063140842413871	Piezo2+ vs Piezo2-	OL
Dpysl5	43.78879966149611	0.4356092345453156	0.2953801526141869	1.4747410436688684	0.14028217697752535	0.5479267096374173	Piezo2+ vs Piezo2-	OL
Dscam	29.576458214745358	-0.8060567852417279	0.37148022313831414	-2.1698511388629345	0.030018124851346042	0.20726800492596079	Piezo2+ vs Piezo2-	OL
Dscaml1	2954.211622686189	-0.13795604147933094	0.08957452042355872	-1.5401259289695015	0.12352966057465482	0.5088579767990042	Piezo2+ vs Piezo2-	OL
Dse	10.120841085371469	0.786509590539077	0.6077832663873177	1.2940625944082238	0.1956438006503819	0.6447656112905109	Piezo2+ vs Piezo2-	OL
Dstn	83.86465028022975	0.14342070036043514	0.6686690167992858	0.2144868339301052	0.8301674330711931	0.9981903108187752	Piezo2+ vs Piezo2-	OL
Dusp15	265.54093949303547	-0.14233770584395017	0.18299076219628632	-0.7778409365346576	0.4366627913556851	0.9338658517193854	Piezo2+ vs Piezo2-	OL
Dync1i1	194.43340892998148	-0.09055541990772732	0.13424276426445275	-0.6745646247967366	0.49995241441368743	0.9871259057514874	Piezo2+ vs Piezo2-	OL
Dynll1	50.48770091806427	0.14403973148957144	0.859070954812214	0.16766919040006117	0.866843535505226	0.9981903108187752	Piezo2+ vs Piezo2-	OL
Dynlt2a2	73.26210888067772	0.5059339996741377	0.36026662510316493	1.40433213742533	0.16021996864715649	0.5896420165948653	Piezo2+ vs Piezo2-	OL
Dzank1	15.417236488308488	0.5862130325099295	0.4039017447039471	1.4513753411479156	0.14667537232083963	0.5567520677099933	Piezo2+ vs Piezo2-	OL
E230029C05Rik	39.59448886449195	0.16746575670147504	0.2981933132690616	0.5616013144814206	0.574387684624778	0.9981903108187752	Piezo2+ vs Piezo2-	OL
E330013P04Rik	9.421602927675135	0.12845236726966616	0.764279040289082	0.16806998556584798	0.8665282214856349	0.9981903108187752	Piezo2+ vs Piezo2-	OL
E330018M18Rik	11.597736739698897	-0.26710735087365356	0.5533202259894957	-0.4827355631108347	0.6292835086260524	0.9981903108187752	Piezo2+ vs Piezo2-	OL
E330020D12Rik	194.00518112489138	-0.016346586966624187	0.4306901340596899	-0.03795440311701844	0.9697240368523175	0.9981903108187752	Piezo2+ vs Piezo2-	OL
ENSMUSG00000121413	133.34199229594293	-0.3479138671688609	0.2681528065458988	-1.2974463017947557	0.1944776699848807	0.6441056105880814	Piezo2+ vs Piezo2-	OL
ENSMUSG00000121444	18.977163235080738	-0.3601785655739228	0.3828844681099578	-0.9406977706666486	0.3468597617678848	0.8570928636581892	Piezo2+ vs Piezo2-	OL
ENSMUSG00000121456	21.922713701465096	0.10829811212992524	0.47537555361157185	0.22781590535556934	0.8197893611211249	0.9981903108187752	Piezo2+ vs Piezo2-	OL
Ecm2	29.99249066951818	0.10600059876756358	0.4858522716542054	0.2181745459512993	0.8272931167609969	0.9981903108187752	Piezo2+ vs Piezo2-	OL
Eda2r	15.30317293565243	-0.14331088589329047	0.3827146524839419	-0.37445884280404856	0.7080629715942824	0.9981903108187752	Piezo2+ vs Piezo2-	OL
Edil3	5393.440762530402	-0.1316199085285991	0.0747758153034151	-1.7601935598365566	0.07837499356733701	0.39597122185588385	Piezo2+ vs Piezo2-	OL
Eef1a1	292.85628627860126	-0.14547103844837145	0.6813766244416846	-0.21349578666214072	0.8309402751245569	0.9981903108187752	Piezo2+ vs Piezo2-	OL
Eef1b2	46.418629524428596	-0.07052120150588634	1.0985983303389437	-0.06419197950549303	0.9488173636524675	0.9981903108187752	Piezo2+ vs Piezo2-	OL
Eef1g	63.74564031812151	0.015538991253693527	0.4550771073159673	0.03414584254818284	0.9727608527134025	0.9981903108187752	Piezo2+ vs Piezo2-	OL
Egfem1	17.015055396646382	1.1465314002061167	0.46127709637919173	2.4855589172015016	0.012934817418823874	0.11436271498350377	Piezo2+ vs Piezo2-	OL
Ehd1	43.85580818854822	0.023441264707238223	0.3073334052323936	0.07627307773300089	0.9392018442922608	0.9981903108187752	Piezo2+ vs Piezo2-	OL
Ehd4	12.56883367424997	0.47606511599923723	0.6344556702050197	0.750352055085898	0.45304269881942194	0.9534280308971871	Piezo2+ vs Piezo2-	OL
Eif1	334.9173229327954	-0.27902861309126065	0.7129036542335292	-0.39139736685913795	0.6955035383453946	0.9981903108187752	Piezo2+ vs Piezo2-	OL
Eif1b	32.50252026900843	0.4037589089108934	0.854525199734762	0.4724950288607252	0.636573489192459	0.9981903108187752	Piezo2+ vs Piezo2-	OL
Eif2ak2	19.674030293504796	0.372777605024979	0.659368646741455	0.5653553696664452	0.5718320745704262	0.9981903108187752	Piezo2+ vs Piezo2-	OL
Eif3k	24.626533466756065	0.08819527468344251	1.24948240092343	0.0705854477168	0.9437276925616798	0.9981903108187752	Piezo2+ vs Piezo2-	OL
Elapor2	439.4427388361493	-0.04830455000548924	0.09666325805201685	-0.49971986232344234	0.6172723447898472	0.9981903108187752	Piezo2+ vs Piezo2-	OL
Elavl3	914.383296520279	-0.037395878893767005	0.14573009209183752	-0.2566105486998562	0.7974794309479436	0.9981903108187752	Piezo2+ vs Piezo2-	OL
Elmo1	2369.0999586882785	-0.13285238814533193	0.10128497961652824	-1.3116691996021526	0.18963177336904857	0.6364955356137046	Piezo2+ vs Piezo2-	OL
Elob	41.96480880222425	-0.1357176037227978	1.3777797800215157	-0.09850456922852971	0.9215316438874579	0.9981903108187752	Piezo2+ vs Piezo2-	OL
Elovl7	668.5468446339087	-0.007896378454924524	0.18648527827503966	-0.042343173294775965	0.9662251288180856	0.9981903108187752	Piezo2+ vs Piezo2-	OL
Emilin2	79.92631580106644	0.20193715680770685	0.29332383341570334	0.688444421498877	0.4911729583930453	0.9810486526699738	Piezo2+ vs Piezo2-	OL
Eml1	464.2507548407373	-0.04262084681188685	0.16391033312956393	-0.26002538093920496	0.7948441956487874	0.9981903108187752	Piezo2+ vs Piezo2-	OL
Enpp1	60.17380088197103	0.0824518419661623	0.3250926399699213	0.25362568027929216	0.7997847551997262	0.9981903108187752	Piezo2+ vs Piezo2-	OL
Enpp2	3458.610323980859	-0.16565272250860683	0.16154968796623873	-1.025397972562012	0.30517544443644784	0.8317751775053559	Piezo2+ vs Piezo2-	OL
Enpp6	874.145605823234	0.32919977937945627	0.1267188365706262	2.5978756457093746	0.009380245751273336	0.09083959228702318	Piezo2+ vs Piezo2-	OL
Epas1	13.711313770902176	-0.03462014652538099	0.8311165315911161	-0.04165498484202099	0.9667737396816503	0.9981903108187752	Piezo2+ vs Piezo2-	OL
Epb41l1	239.47088955885778	-0.11092516096331272	0.12718713183601135	-0.8721413822456033	0.3831312529594121	0.8931516347124558	Piezo2+ vs Piezo2-	OL
Epb41l2	331.2945948366447	0.3589565341573422	0.11280812110015556	3.182009687393394	0.0014625692634965973	0.021863148784227487	Piezo2+ vs Piezo2-	OL
Epb41l3	998.9109128998789	-0.17299058395521436	0.09455836379421872	-1.8294583050493833	0.067330980010421	0.3682101890945442	Piezo2+ vs Piezo2-	OL
Epha10	32.98367469848895	0.30201119767210616	0.30563217365091094	0.9881525039214603	0.32307796526254984	0.8501257343737574	Piezo2+ vs Piezo2-	OL
Epha6	9.140887577524829	-0.6026231643607212	0.9246595242509399	-0.6517243899573758	0.5145789855803298	0.9981903108187752	Piezo2+ vs Piezo2-	OL
Ephb1	1518.931481838731	0.023575416387720295	0.13486186660039592	0.17481158300719443	0.8612276865644637	0.9981903108187752	Piezo2+ vs Piezo2-	OL
Ephb2	16.702434764322316	-1.0587514830316531	0.5057515651436657	-2.0934220593680224	0.03631149493486268	0.23297198077677383	Piezo2+ vs Piezo2-	OL
Epn2	950.0157350994302	-0.14272144918674784	0.09432092044783452	-1.5131473326289462	0.13024223884914715	0.5274099273197105	Piezo2+ vs Piezo2-	OL
Erbb4	1769.562765973525	-0.6943780075345536	0.07841453981483078	-8.85522008002939	8.351885923627396e-19	4.0367448630865747e-16	Piezo2+ vs Piezo2-	OL
Erich3	38.257990024454266	-0.164865012766809	0.309369216553367	-0.5329069731098127	0.5940979779820492	0.9981903108187752	Piezo2+ vs Piezo2-	OL
Ermn	1390.618743597743	-0.02868173381225302	0.27183546670904785	-0.10551137480140434	0.9159700445847394	0.9981903108187752	Piezo2+ vs Piezo2-	OL
Etl4	20.022224997951483	2.377935409426897	0.41560316552606613	5.721648935028999	1.0549512132266324e-08	1.0197861727857448e-06	Piezo2+ vs Piezo2-	OL
Etv6	90.1850853315935	0.20567335672357814	0.1896366373120707	1.0845655124390179	0.2781141365956248	0.786958472866372	Piezo2+ vs Piezo2-	OL
Evl	13.506404622113623	0.7679135194368626	0.5079394683488697	1.511820930027501	0.13057942338467313	0.5274099273197105	Piezo2+ vs Piezo2-	OL
Eya4	103.20827771856142	0.5685459725677973	0.20039150479830328	2.837176022706384	0.004551451188357379	0.052377811294588884	Piezo2+ vs Piezo2-	OL
F8	27.50347496844772	0.2565989320610972	0.4166779231905062	0.6158208001429908	0.5380127977653005	0.9981903108187752	Piezo2+ vs Piezo2-	OL
Fa2h	1538.307581355974	-0.10450104116306934	0.08805337176080438	-1.1867920452489291	0.23530965731967357	0.7183136907653194	Piezo2+ vs Piezo2-	OL
Fabp5	242.44100168296404	-0.48280975948511407	0.6633977793524183	-0.7277832011382569	0.4667463094683916	0.9590398202207361	Piezo2+ vs Piezo2-	OL
Fam107b	68.08690040485241	-0.2787706473882343	0.3122817780345249	-0.8926894458677455	0.37202350387311234	0.8806730561380878	Piezo2+ vs Piezo2-	OL
Fam122b	25.899477941546518	0.19157220828617202	0.3280482913541496	0.5839756320491158	0.5592367067129818	0.9981903108187752	Piezo2+ vs Piezo2-	OL
Fam13a	46.69492178954212	0.17436174296346346	0.2343692948555227	0.7439615461186971	0.4568997392791221	0.9556157053310012	Piezo2+ vs Piezo2-	OL
Fam184a	35.31038090049621	-0.055439574242631906	0.48157000780077847	-0.11512256441345242	0.9083479749940543	0.9981903108187752	Piezo2+ vs Piezo2-	OL
Fam20c	10.364411036955863	1.3761155782933079	1.0205552048866215	1.3483989613733705	0.17753009786403873	0.6216671615650512	Piezo2+ vs Piezo2-	OL
Fam227b	11.517007632889683	-0.7679489592640684	0.5283210771014356	-1.4535648728559531	0.14606698170791654	0.5567520677099933	Piezo2+ vs Piezo2-	OL
Fam241a	42.51603431141139	-0.021286487752677184	0.2998203564120498	-0.07099747331172766	0.9433997664230547	0.9981903108187752	Piezo2+ vs Piezo2-	OL
Fam83b	22.15646492919101	0.8567115773248521	0.3323894540450128	2.577433089104068	0.009953715035086633	0.09221220375703029	Piezo2+ vs Piezo2-	OL
Fam83d	15.217716560916301	-0.15164699991122957	0.45324802065637326	-0.33457840519991955	0.737943137106821	0.9981903108187752	Piezo2+ vs Piezo2-	OL
Fancb	13.770513233689485	-0.05134502913509604	0.44258860735194033	-0.1160107338557569	0.9076440348513855	0.9981903108187752	Piezo2+ vs Piezo2-	OL
Far2	102.96818599476097	0.2677810920399598	0.25849696213136025	1.0359158182442456	0.30024141729224696	0.8257158188917347	Piezo2+ vs Piezo2-	OL
Far2os2	15.16104240498556	0.6458962900216955	0.4686430922328722	1.3782264173452168	0.1681333933884882	0.6103618716113142	Piezo2+ vs Piezo2-	OL
Farp1	28.552096353432894	-0.06259666452671055	0.9646906140392721	-0.06488781337325447	0.9482633236646902	0.9981903108187752	Piezo2+ vs Piezo2-	OL
Fau	101.89411536283595	-0.2878413187842616	1.4927939021802334	-0.19282053494716708	0.8470995207117186	0.9981903108187752	Piezo2+ vs Piezo2-	OL
Fbn2	40.58006977886346	-0.8662572845947796	0.25649446884153565	-3.3772942103089187	0.0007320270586637786	0.012636181369791416	Piezo2+ vs Piezo2-	OL
Fbxw15	327.38894467675493	-0.2863372981944124	0.3023150689238251	-0.9471486129146985	0.343563056171465	0.8570928636581892	Piezo2+ vs Piezo2-	OL
Fez1	790.0408213098888	-0.1323189044737393	0.3855065625106928	-0.3432338573226473	0.7314225356018788	0.9981903108187752	Piezo2+ vs Piezo2-	OL
Fgf1	203.82537520469947	-0.1253770275394652	0.12844352207856474	-0.9761257361252997	0.3290021591421688	0.8522164095967723	Piezo2+ vs Piezo2-	OL
Fgf12	158.76636227598328	-0.05991019066778438	0.14890072368321466	-0.40234989586244674	0.6874265385950509	0.9981903108187752	Piezo2+ vs Piezo2-	OL
Fgf22	10.097095204478563	-0.6820840402748121	0.564981760237994	-1.2072673637950535	0.22732919504177773	0.7015037893681928	Piezo2+ vs Piezo2-	OL
Fhit	253.65364946559	-0.03698627130116435	0.16401119035100362	-0.2255106570594927	0.8215820357434718	0.9981903108187752	Piezo2+ vs Piezo2-	OL
Filip1	18.420481145657927	0.2955907891754852	0.45823601225931976	0.6450623287289952	0.5188867950521965	0.9981903108187752	Piezo2+ vs Piezo2-	OL
Fkbp5	54.96425822698307	-0.06656420466467775	0.7967502683874318	-0.08354462785359228	0.9334184935017011	0.9981903108187752	Piezo2+ vs Piezo2-	OL
Flrt3	55.22048147029375	-0.3050724861500414	0.2288606612141426	-1.3330053515164326	0.1825300476216717	0.6249939260574903	Piezo2+ vs Piezo2-	OL
Flvcr1	24.89877110378122	0.8008298892079834	0.3156033411449907	2.5374569429544653	0.011166110276050405	0.10119287437670679	Piezo2+ vs Piezo2-	OL
Fmn1	302.0570825461592	-0.1616169111261993	0.1892824617451978	-0.8538398625846255	0.39319372411125963	0.899101630329886	Piezo2+ vs Piezo2-	OL
Fmnl2	2193.3915395246077	0.2052948950289475	0.11051719137190463	1.8575833540512592	0.06322820418457908	0.35619968869110125	Piezo2+ vs Piezo2-	OL
Fmnl3	16.566167461346677	0.5845116792969933	0.39162703372928426	1.4925212739553684	0.13556254444457408	0.5356013336366006	Piezo2+ vs Piezo2-	OL
Fnbp1	4489.157406552691	-0.20497635136887082	0.056761700822380204	-3.6111735272043157	0.00030481462031590475	0.006499723521442086	Piezo2+ vs Piezo2-	OL
Foxp1	805.9321894065253	0.12904317142619035	0.10094106614151413	1.2784011142232095	0.20110803138664335	0.6485316141857093	Piezo2+ vs Piezo2-	OL
Frmd4a	145.69171924808145	0.18365116911727694	0.14127260407218437	1.2999772342515816	0.19360877195518977	0.6441056105880814	Piezo2+ vs Piezo2-	OL
Frmd5	4645.6498776951585	-0.2489101706901018	0.07902239973697942	-3.1498685375106557	0.0016334394581282662	0.024168236880469245	Piezo2+ vs Piezo2-	OL
Fshr	8.128210241897882	0.6092112363594885	0.5702105305611054	1.068397028304625	0.2853414569447621	0.7982189546990714	Piezo2+ vs Piezo2-	OL
Fth1	5709.897418974624	-0.283141479847836	0.45822867624070235	-0.6179043227296953	0.5366384093572454	0.9981903108187752	Piezo2+ vs Piezo2-	OL
Ftl1	74.65173291368279	-0.2720259924210253	0.9460571964758121	-0.2875365183356335	0.7737015443185424	0.9981903108187752	Piezo2+ vs Piezo2-	OL
Fundc2	11.593345482059565	0.26666166832054794	0.9607294144885494	0.2775616779283343	0.781348853152653	0.9981903108187752	Piezo2+ vs Piezo2-	OL
Fyn	145.5062846034831	-0.06355825285833698	0.2049048518194884	-0.31018422596615147	0.7564208652219772	0.9981903108187752	Piezo2+ vs Piezo2-	OL
Gab2	473.6106954858979	0.3888371418171154	0.13030957073121682	2.9839492190420205	0.0028455399320276254	0.03717146758054105	Piezo2+ vs Piezo2-	OL
Gabarap	51.064265890349795	-0.013112045270147765	1.409304282579936	-0.009303913592133745	0.9925766580875007	0.9998436954052383	Piezo2+ vs Piezo2-	OL
Gadd45gip1	12.86672766216789	0.16165797517437047	1.1746530832328188	0.13762188809777254	0.8905392559306489	0.9981903108187752	Piezo2+ vs Piezo2-	OL
Galnt17	22.592972564098957	0.8243225816729869	0.4387939194009321	1.878609855848508	0.06029778440931576	0.34442166794181833	Piezo2+ vs Piezo2-	OL
Galnt18	37.95538076027664	1.4640163746646409	0.3359772681404877	4.357486394146368	1.3156467443316995e-05	0.00042393061761799206	Piezo2+ vs Piezo2-	OL
Galnt5	665.0306362200997	-0.1607865641898802	0.1973091048629496	-0.814896830541916	0.4151313675533822	0.9155449135066949	Piezo2+ vs Piezo2-	OL
Galnt6	461.7565624057836	0.02470112187025311	0.1941566198185812	0.12722266123778675	0.8987641700400093	0.9981903108187752	Piezo2+ vs Piezo2-	OL
Galntl6	48.27447678139927	0.41388958527321157	0.382056943506245	1.0833191028406117	0.2786668090788603	0.786958472866372	Piezo2+ vs Piezo2-	OL
Gamt	42.270933387854264	-0.3459471582625024	0.42953922681409756	-0.8053913046042396	0.4205939079494454	0.9197832562875439	Piezo2+ vs Piezo2-	OL
Gapdh	68.46226127528637	0.20923201093656568	1.2367196714041158	0.16918305398911712	0.8656526586052229	0.9981903108187752	Piezo2+ vs Piezo2-	OL
Garnl3	123.51086002388561	0.699616952831872	0.25353885900557527	2.7594071992589018	0.005790633106133505	0.0626598358499521	Piezo2+ vs Piezo2-	OL
Gas7	612.8841114285149	-0.14725540795542139	0.17320861773311583	-0.850162133285517	0.3952349512509976	0.8996713960972473	Piezo2+ vs Piezo2-	OL
Gatm	1528.0935775703974	-0.1697895524022961	0.1701207433911446	-0.9980532004372504	0.31825356193967	0.8494285242754753	Piezo2+ vs Piezo2-	OL
Gbp11	9.892470478883382	0.08978149337384987	0.4542726646294107	0.1976378953972332	0.8433283833341633	0.9981903108187752	Piezo2+ vs Piezo2-	OL
Gdap1	10.447383219509698	-0.48930260962974453	0.6861156786280183	-0.713148853569666	0.47575365168352124	0.9649353765478001	Piezo2+ vs Piezo2-	OL
Gdpd5	175.80766202834016	0.08557607849162091	0.1213744869413494	0.7050582099100695	0.4807740118240116	0.9709224472769037	Piezo2+ vs Piezo2-	OL
Gfra1	74.31508522380003	-0.8000388230670235	0.3370020410442874	-2.37398806424999	0.017597119316236462	0.14296860547665052	Piezo2+ vs Piezo2-	OL
Ggact	372.4414468421116	-0.14819159862929215	0.2331861300624655	-0.6355077747960175	0.5250972976216091	0.9981903108187752	Piezo2+ vs Piezo2-	OL
Ghr	46.16552624043009	0.6019035026414045	0.5593150402928119	1.0761439605241023	0.28186287773414653	0.7920731866931231	Piezo2+ vs Piezo2-	OL
Gjc3	1207.5675586389834	-0.27379890790457495	0.05479895697862608	-4.996425534364972	5.840271224330682e-07	3.5284971980331206e-05	Piezo2+ vs Piezo2-	OL
Glce	13.861558170902263	-0.07145421788840298	0.6826483330229755	-0.10467207555020587	0.9166360206966485	0.9981903108187752	Piezo2+ vs Piezo2-	OL
Gli2	9.126619810410762	-0.7395336523316012	1.3946447732097713	-0.530266679040833	0.5959270458272352	0.9981903108187752	Piezo2+ vs Piezo2-	OL
Glt1d1	15.053015751905932	0.05243674068017146	0.5281835149452583	0.09927750336094092	0.92091793988035	0.9981903108187752	Piezo2+ vs Piezo2-	OL
Glul	466.1217264508321	-0.34954999649888013	0.33277522241247004	-1.0504087232360648	0.2935302367293794	0.8122497008732827	Piezo2+ vs Piezo2-	OL
Gm10248	13.760390155013589	-0.882299900327053	0.5987109029759223	-1.4736659979658586	0.14057154205870293	0.5479267096374173	Piezo2+ vs Piezo2-	OL
Gm10658	19.547815142885568	-0.08781632233635611	0.3996627699460331	-0.2197260514113287	0.8260845143506024	0.9981903108187752	Piezo2+ vs Piezo2-	OL
Gm10863	641.2582588754532	-0.06401479647706465	0.14980824483935012	-0.4273115711736174	0.6691524059060018	0.9981903108187752	Piezo2+ vs Piezo2-	OL
Gm11437	408.4534363131602	0.09362640948754355	0.17808451015049312	0.5257414550452653	0.599067856561737	0.9981903108187752	Piezo2+ vs Piezo2-	OL
Gm11520	14.943160585343438	-0.03757128195914777	0.49467747524812744	-0.07595106678407426	0.9394580287356721	0.9981903108187752	Piezo2+ vs Piezo2-	OL
Gm12092	67.72605777134044	0.144737713942156	0.28069813429659085	0.5156347558378265	0.6061095309803807	0.9981903108187752	Piezo2+ vs Piezo2-	OL
Gm12145	202.30768385009694	-0.25192470692637114	0.21073140861980177	-1.195477734317667	0.23190043046207098	0.7108998396828815	Piezo2+ vs Piezo2-	OL
Gm12324	186.3201625108162	-0.0432875046930913	0.12092649624868247	-0.3579654255761415	0.7203691877669379	0.9981903108187752	Piezo2+ vs Piezo2-	OL
Gm12709	19.501462081395033	-0.07363118079400757	0.3631348432942044	-0.20276539735503454	0.8393184049975009	0.9981903108187752	Piezo2+ vs Piezo2-	OL
Gm12828	597.1142775145607	-0.10219018120542778	0.23723917494381402	-0.43074749871993	0.6666519777181943	0.9981903108187752	Piezo2+ vs Piezo2-	OL
Gm13270	9.933724131647606	-0.48307505079914204	0.5186688559417234	-0.9313747013439715	0.3516597726367078	0.8607549172112847	Piezo2+ vs Piezo2-	OL
Gm13327	14.899232629705363	0.01851702223705512	0.5290707909967236	0.034999139155217115	0.9720804273086855	0.9981903108187752	Piezo2+ vs Piezo2-	OL
Gm13404	35.792751818837836	0.023037633423988964	0.34512657665073704	0.06675125876296309	0.946779726683397	0.9981903108187752	Piezo2+ vs Piezo2-	OL
Gm13905	661.4472669477834	-0.0718254422890344	0.2116877104328867	-0.3392990653172843	0.7343844467005579	0.9981903108187752	Piezo2+ vs Piezo2-	OL
Gm13963	210.15802831200887	-0.2270378939873569	0.24663669859026902	-0.9205357324561374	0.3572928691192119	0.8692527856088208	Piezo2+ vs Piezo2-	OL
Gm14211	58.48247028715944	0.20884139603216617	0.38095238152361477	0.5482086637624034	0.583548633885005	0.9981903108187752	Piezo2+ vs Piezo2-	OL
Gm15398	87.44804921938972	-0.9931347812833499	0.3372488448202697	-2.9448129965059544	0.0032314991056984622	0.04110240090581377	Piezo2+ vs Piezo2-	OL
Gm15414	8.828120850792189	0.7942472030634858	0.5108552919689235	1.5547400908823348	0.12000798233153617	0.502923625377825	Piezo2+ vs Piezo2-	OL
Gm15577	42.869771032189384	-0.2231289227132014	0.3748298890233094	-0.5952804972266387	0.5516559901687056	0.9981903108187752	Piezo2+ vs Piezo2-	OL
Gm15663	11.924950192892386	0.4984969141722557	0.4426534980588809	1.1261560483725053	0.26009947349887663	0.7562778934050053	Piezo2+ vs Piezo2-	OL
Gm15991	36.817566310697906	0.01474926684401005	0.2983888179514917	0.049429690245322136	0.9605768676802384	0.9981903108187752	Piezo2+ vs Piezo2-	OL
Gm16126	36.17252236711229	-0.7355273327002079	0.4477821307802885	-1.6426009037442053	0.1004655336693266	0.45381627358418564	Piezo2+ vs Piezo2-	OL
Gm16168	1761.2731258919225	-0.19832659184247775	0.12750368528432668	-1.5554577218707022	0.11983709612662254	0.502923625377825	Piezo2+ vs Piezo2-	OL
Gm16175	13.915719264316108	-0.029823845898431053	0.3869497482338153	-0.07707420933740969	0.9385645099227954	0.9981903108187752	Piezo2+ vs Piezo2-	OL
Gm16193	110.18806495705914	0.5156221773798084	0.16656756574004358	3.095573709617169	0.001964325432571108	0.02687048940781233	Piezo2+ vs Piezo2-	OL
Gm16239	25.28505243239071	-0.1321742322788086	0.6735876366692256	-0.19622425514278632	0.8444346442240755	0.9981903108187752	Piezo2+ vs Piezo2-	OL
Gm16337	57.17903791365499	-0.0665368655144761	0.2667375348087117	-0.24944695377121326	0.8030150688678808	0.9981903108187752	Piezo2+ vs Piezo2-	OL
Gm16741	24.046901999589053	0.11309664711593272	0.43294102633998666	0.26122875919621996	0.7939161012495295	0.9981903108187752	Piezo2+ vs Piezo2-	OL
Gm17202	12.361470306158566	-0.8111039198062516	0.4605108078519107	-1.7613135370040727	0.07818535010298314	0.39597122185588385	Piezo2+ vs Piezo2-	OL
Gm19500	703.2307930643125	-0.1192455943474102	0.12681463934551568	-0.9403141069740139	0.34705646561914993	0.8570928636581892	Piezo2+ vs Piezo2-	OL
Gm1992	142.23679826864577	-0.12131614153182148	0.28587517826881687	-0.42436752384897275	0.6712978015124276	0.9981903108187752	Piezo2+ vs Piezo2-	OL
Gm20149	10.1681737807614	-0.006672999046015301	0.5637691162104507	-0.011836404042261018	0.9905561364747085	0.9998436954052383	Piezo2+ vs Piezo2-	OL
Gm20319	1125.043642952247	-0.24309289930430672	0.24356632782355467	-0.9980562644948571	0.31825207623070506	0.8494285242754753	Piezo2+ vs Piezo2-	OL
Gm20619	44.99169360652884	0.03162887661497149	0.2682817588951007	0.11789424948320289	0.9061514497200994	0.9981903108187752	Piezo2+ vs Piezo2-	OL
Gm20754	24.950032090409433	-0.15445509475503022	0.36796026613125066	-0.41976025395072525	0.6746606030782787	0.9981903108187752	Piezo2+ vs Piezo2-	OL
Gm21057	20.99501826415858	-0.09531226487964786	0.4843852859505974	-0.19676952963713434	0.8440078967475968	0.9981903108187752	Piezo2+ vs Piezo2-	OL
Gm2164	91.84246581316108	0.07220103111358489	0.22172798399433638	0.32562886205391706	0.7447051726131184	0.9981903108187752	Piezo2+ vs Piezo2-	OL
Gm22146	16.29837975125117	-0.2388402034630412	0.8541292892199526	-0.2796300354963426	0.7797613610069656	0.9981903108187752	Piezo2+ vs Piezo2-	OL
Gm26512	10.60724291256821	-1.221996091536992	0.6699864976511549	-1.8239115203382121	0.06816544973722227	0.3688056049215384	Piezo2+ vs Piezo2-	OL
Gm26918	16.914333915838238	-0.4325028273227969	0.44250239938008723	-0.9774022195782464	0.3283700645944434	0.8522164095967723	Piezo2+ vs Piezo2-	OL
Gm26936	1281.9178835523685	-0.2841614714930485	0.22608395844113421	-1.256884714211318	0.20879538438513523	0.6639326915755396	Piezo2+ vs Piezo2-	OL
Gm26954	83.13723723292807	0.07153456385716346	0.33371152017964756	0.21436048662226023	0.8302659525635119	0.9981903108187752	Piezo2+ vs Piezo2-	OL
Gm27008	120.88828129811176	0.5016546345404884	0.18381011882741158	2.729200316830853	0.006348812523239021	0.0671954610123838	Piezo2+ vs Piezo2-	OL
Gm27016	19.585861421149957	0.3956869317610358	0.39564500861844804	1.0001059615101278	0.3172592314129695	0.8494285242754753	Piezo2+ vs Piezo2-	OL
Gm2822	15.147192100863798	-0.8557080835297364	0.4666267075693116	-1.8338172025925703	0.06668113328480675	0.36624107296579467	Piezo2+ vs Piezo2-	OL
Gm28322	49.30649192807666	-0.680685459225287	0.3431496435911484	-1.9836402920362683	0.047295954114802335	0.288147619606989	Piezo2+ vs Piezo2-	OL
Gm28376	1712.0235308098402	-0.14984063974544784	0.1383414811698636	-1.0831215516730293	0.27875447411429244	0.786958472866372	Piezo2+ vs Piezo2-	OL
Gm28403	15.055942466011842	-0.14765022447122486	0.4651920745119581	-0.3173962596549555	0.7509429449756648	0.9981903108187752	Piezo2+ vs Piezo2-	OL
Gm28675	30.576519546596515	0.22127349760317838	0.3362044911899683	0.6581515220691994	0.5104407718720818	0.9974920744130978	Piezo2+ vs Piezo2-	OL
Gm28836	13.673405434904689	0.16961885023447598	0.40518260714097937	0.4186232262814251	0.6754915123209311	0.9981903108187752	Piezo2+ vs Piezo2-	OL
Gm28981	18.811664016906583	-0.07469005112300887	0.4898686260056347	-0.15246955440283647	0.8788166017294933	0.9981903108187752	Piezo2+ vs Piezo2-	OL
Gm29455	154.49961353232516	0.2342386377800155	0.14311102755906474	1.636761623302164	0.10168028732123215	0.45645949416652204	Piezo2+ vs Piezo2-	OL
Gm29502	21.23935431345042	-1.3454516462031105	0.37824999018183564	-3.557043439859214	0.00037505215588283205	0.007659515859578964	Piezo2+ vs Piezo2-	OL
Gm30097	10.724747895943727	0.5529073721659574	0.5552782759458424	0.9957302421459826	0.3193812319800743	0.8494285242754753	Piezo2+ vs Piezo2-	OL
Gm30881	10.302684140966562	-0.11063986881836693	0.44453120916587024	-0.24889111616251738	0.8034450073837816	0.9981903108187752	Piezo2+ vs Piezo2-	OL
Gm31356	22.773379809673745	0.02819871169944602	0.4328029549050789	0.06515369495485648	0.9480516288206324	0.9981903108187752	Piezo2+ vs Piezo2-	OL
Gm31645	8.376516789117268	0.475031151902261	0.5472621210486831	0.8680139436509683	0.38538669938473924	0.8960053786835886	Piezo2+ vs Piezo2-	OL
Gm32005	108.12808316711106	0.630885986765867	0.18347111658245255	3.4386120197962864	0.0005847045696035975	0.010869508024682261	Piezo2+ vs Piezo2-	OL
Gm32036	585.4257249784285	-0.28535931275511756	0.22661457698235488	-1.2592275243500193	0.20794816253682946	0.66269194654594	Piezo2+ vs Piezo2-	OL
Gm32061	9.16887876285456	0.09957304436589526	0.5160055029982705	0.19296895825203822	0.8469832788757059	0.9981903108187752	Piezo2+ vs Piezo2-	OL
Gm32122	972.3283594663428	0.5874512219598275	0.11915596364869041	4.930103403735797	8.218610330849737e-07	4.109305165424869e-05	Piezo2+ vs Piezo2-	OL
Gm32743	19.228283799796532	-0.425997034955036	0.4306321414822171	-0.9892365058696565	0.32254744125400514	0.8501257343737574	Piezo2+ vs Piezo2-	OL
Gm32916	13.335344451186016	-0.8807167756047708	0.6572340634316794	-1.3400351938641153	0.18023390331765154	0.6249939260574903	Piezo2+ vs Piezo2-	OL
Gm32926	47.23836415118519	0.7949484483713102	0.2391965277562798	3.3234113213436465	0.0008892369046348814	0.014820615077248024	Piezo2+ vs Piezo2-	OL
Gm33255	328.8441141708999	-0.3462929214109436	0.3005009722333478	-1.1523853611429815	0.24916275375769514	0.741030005031919	Piezo2+ vs Piezo2-	OL
Gm33948	81.72978951314468	-0.5515992601703362	0.23702072361228152	-2.3272195433536953	0.019953583374781973	0.15586041951472923	Piezo2+ vs Piezo2-	OL
Gm33979	7.7572664865852445	-1.102472017140961	0.7368858214259423	-1.496123259649067	0.13462153766017024	0.5356013336366006	Piezo2+ vs Piezo2-	OL
Gm34035	11.660062094126054	-0.018508910300305905	0.5637961784679959	-0.03282908080469824	0.9738108875780315	0.9981903108187752	Piezo2+ vs Piezo2-	OL
Gm34408	227.8027815380058	0.05664836195401471	0.32752115078156013	0.17296092731365698	0.8626821401672053	0.9981903108187752	Piezo2+ vs Piezo2-	OL
Gm35438-1	132.65677710823735	-0.0179179044213805	0.16008037202579475	-0.11193067703823974	0.9108783726762466	0.9981903108187752	Piezo2+ vs Piezo2-	OL
Gm35725	13.970266111835732	-0.9734599994038059	0.4623485314530252	-2.105467916907853	0.035250597221848985	0.2292079191555203	Piezo2+ vs Piezo2-	OL
Gm35835	42.125531783796866	-0.459125499443394	0.321761711292491	-1.4269115414606781	0.15360539367913478	0.5746772754089867	Piezo2+ vs Piezo2-	OL
Gm36012	38.32506920015485	-0.269057421009195	0.33086993497310224	-0.8131818354274701	0.41611381229454203	0.9155449135066949	Piezo2+ vs Piezo2-	OL
Gm36146	17.038984473491816	-0.42114926426585514	0.5518036221567401	-0.7632230876263214	0.4453303620019442	0.9440482820216652	Piezo2+ vs Piezo2-	OL
Gm36356	32.78208037855462	0.523922376767666	0.3638691414510307	1.43986482249739	0.14990564720066016	0.5631170684998892	Piezo2+ vs Piezo2-	OL
Gm36569	31.42875522859982	-0.315702271172963	0.3803908266904592	-0.829941862477835	0.40657165476262824	0.9122916806379122	Piezo2+ vs Piezo2-	OL
Gm36756	11.423844842747565	0.24351938094909464	0.5740468829987255	0.42421514367779484	0.6714089176126917	0.9981903108187752	Piezo2+ vs Piezo2-	OL
Gm36855	196.36658293058167	-0.0836485974064372	0.1385470513185184	-0.603755883725954	0.5460059539438809	0.9981903108187752	Piezo2+ vs Piezo2-	OL
Gm37229	15.520341751475982	0.66138996893192	0.4419514480697024	1.4965217826995532	0.13451773584564528	0.5356013336366006	Piezo2+ vs Piezo2-	OL
Gm37459	1372.3780256640157	-0.5390781174780783	0.2127993494274469	-2.5332695749705514	0.01130040097360554	0.10177379758837288	Piezo2+ vs Piezo2-	OL
Gm38155	14.319589441297785	-0.18014970578979372	0.6122323814682028	-0.2942505349974699	0.7685664675859563	0.9981903108187752	Piezo2+ vs Piezo2-	OL
Gm38251	8.632889561928732	-0.8124603432692734	0.5860962016501801	-1.3862235260726055	0.1656786598801454	0.6051235688317653	Piezo2+ vs Piezo2-	OL
Gm38505	79.82527976194197	-0.8520323234973429	0.266146114627228	-3.2013705129256698	0.0013677553393017083	0.020658804604036216	Piezo2+ vs Piezo2-	OL
Gm38604	213.78913502105164	-0.12598098279974074	0.26242077154073873	-0.4800724502868981	0.631175877060875	0.9981903108187752	Piezo2+ vs Piezo2-	OL
Gm40841	9.464931299679138	0.4161490528389267	0.6560066758602177	0.6343671004463985	0.5258412750836401	0.9981903108187752	Piezo2+ vs Piezo2-	OL
Gm4107	29.19682118016498	-0.13513312495873475	0.36282559294504346	-0.3724465075957393	0.7095604324257834	0.9981903108187752	Piezo2+ vs Piezo2-	OL
Gm4117	89.23065446087348	0.05969761925044493	0.26802567657937165	0.22273097119770313	0.8237448952545013	0.9981903108187752	Piezo2+ vs Piezo2-	OL
Gm41555	14.742148857148944	-0.5051222614109346	0.5253813207932188	-0.9614393230583512	0.3363313204142615	0.8548030029977413	Piezo2+ vs Piezo2-	OL
Gm42413	994.9078876622442	-0.6068076261253276	0.13074467260619177	-4.641165211779271	3.4644998112213694e-06	0.00014103815015527215	Piezo2+ vs Piezo2-	OL
Gm42439	263.86224305075893	-0.4284367878778627	0.2857632729202093	-1.4992716996123243	0.13380316103719583	0.5356013336366006	Piezo2+ vs Piezo2-	OL
Gm42948	20.30717661406278	1.1351648633947578	0.5349240897503058	2.1221045848292888	0.033828956482206594	0.22445704716037573	Piezo2+ vs Piezo2-	OL
Gm43091	8.556301148251801	0.6647397617901947	1.185063816057982	0.5609316163254373	0.5748441558704485	0.9981903108187752	Piezo2+ vs Piezo2-	OL
Gm43154	12.993079022622606	1.063403411472134	0.5395200627741555	1.9710173631064345	0.048721889823784545	0.29559305541626607	Piezo2+ vs Piezo2-	OL
Gm43376	415.9422742255473	-0.1406303957308704	0.31532210360089613	-0.4459896535159064	0.6556047196974093	0.9981903108187752	Piezo2+ vs Piezo2-	OL
Gm44097	8.623623523329211	0.2939915109869186	0.5727065683480443	0.5133370686404535	0.607715558352943	0.9981903108187752	Piezo2+ vs Piezo2-	OL
Gm44148	35.778155255366826	-0.07878538982269868	0.45499392374664227	-0.1731570153155921	0.8625280099995433	0.9981903108187752	Piezo2+ vs Piezo2-	OL
Gm44866	354.33731584956604	-0.3120265752294094	0.14025148190713635	-2.2247649079102723	0.026097024329041926	0.18458870866883315	Piezo2+ vs Piezo2-	OL
Gm44992	64.70337686393636	0.0488586253361392	0.28501762748745985	0.17142317044333996	0.8638910370513205	0.9981903108187752	Piezo2+ vs Piezo2-	OL
Gm45822	10.980124606957467	0.06969759511579299	0.5092467451329821	0.13686409541526381	0.8911382194219196	0.9981903108187752	Piezo2+ vs Piezo2-	OL
Gm46348	13.827660268006952	-0.13394543020179625	0.7200661355941286	-0.18601823302143974	0.8524304629911199	0.9981903108187752	Piezo2+ vs Piezo2-	OL
Gm47134	19.704161952939856	-0.15006620570743365	0.5181528780298682	-0.289617624586046	0.7721087821493854	0.9981903108187752	Piezo2+ vs Piezo2-	OL
Gm47371	38.67538744323868	-0.3593658318435053	0.3621351111836492	-0.9923529112350015	0.32102540089859344	0.8494285242754753	Piezo2+ vs Piezo2-	OL
Gm47403	13.562431507179902	0.058401479469641214	0.43991768229995826	0.13275547180624603	0.8943867709131924	0.9981903108187752	Piezo2+ vs Piezo2-	OL
Gm48091	140.1470490551618	-0.24025386699906565	0.21570444577426431	-1.1138104554900663	0.2653605105647292	0.7634379768231296	Piezo2+ vs Piezo2-	OL
Gm48163	11.481452809047653	0.5857911015070391	0.5171098294225109	1.13281757216108	0.25729087055876165	0.7530324171175542	Piezo2+ vs Piezo2-	OL
Gm48228	19.111158258142954	0.32044050539248353	0.3569683220517201	0.8976721058908298	0.36936038479735867	0.8779877999281477	Piezo2+ vs Piezo2-	OL
Gm48321	57.209418615630355	0.3273638596161491	0.3320719062792394	0.985822207256728	0.3242203662818537	0.8501257343737574	Piezo2+ vs Piezo2-	OL
Gm48370	638.1224153333621	-0.4129341158859027	0.21642566183253106	-1.907972060196026	0.056394827532955556	0.32976214230248635	Piezo2+ vs Piezo2-	OL
Gm48708	28.459684504096654	-0.44872083771068755	0.32731564433456634	-1.3709116734182945	0.1704024919139826	0.6115931021665217	Piezo2+ vs Piezo2-	OL
Gm49375	18.345905822136118	-0.24864214104536828	0.4169018202158175	-0.5964045465588367	0.5509050038927035	0.9981903108187752	Piezo2+ vs Piezo2-	OL
Gm49961	54.43052756969412	-0.15031598967236673	0.25890130381901677	-0.5805918605085285	0.5615155593325294	0.9981903108187752	Piezo2+ vs Piezo2-	OL
Gm50368	52.857511312431136	0.14807179633354373	0.28191057439076017	0.5252438531386885	0.5994136832498294	0.9981903108187752	Piezo2+ vs Piezo2-	OL
Gm50401	10.373936750599825	0.1279820884954878	0.640135435204854	0.1999297046484099	0.8415355584755325	0.9981903108187752	Piezo2+ vs Piezo2-	OL
Gm5087	19.363560342298495	-1.9666897650865232	0.6033880237895077	-3.2594113365640878	0.0011164367056038982	0.017789376078303873	Piezo2+ vs Piezo2-	OL
Gm52870	130.5539938476978	0.04031576419901895	0.2598784243459911	0.15513317159928694	0.8767163315855572	0.9981903108187752	Piezo2+ vs Piezo2-	OL
Gm53028	31.049744821428753	-0.10089084972304622	0.5256564279900038	-0.19193306568861138	0.8477946362553702	0.9981903108187752	Piezo2+ vs Piezo2-	OL
Gm54109	1833.5411939513997	-0.09674360395999629	0.26696932298598464	-0.3623772307542434	0.7170701521387373	0.9981903108187752	Piezo2+ vs Piezo2-	OL
Gm55122	30.11499900119205	0.1642976578420693	0.3485218286339787	0.471412819352031	0.637345963251597	0.9981903108187752	Piezo2+ vs Piezo2-	OL
Gm56549	22.573993368757456	0.24357560274447604	0.4407358740852297	0.5526566296651706	0.5804985566457224	0.9981903108187752	Piezo2+ vs Piezo2-	OL
Gm56555	45.83574098881784	-0.4224960936852561	0.3783785031740677	-1.1165964507526283	0.26416690987282276	0.7615149489375607	Piezo2+ vs Piezo2-	OL
Gm56614	55.97578403508851	0.3043916374311565	0.3679425286107822	0.8272803869137638	0.408078157729848	0.9122916806379122	Piezo2+ vs Piezo2-	OL
Gm56730	10.553305288016034	0.7681070012845834	0.8981635961030806	0.8551972097479991	0.39244198065214375	0.899101630329886	Piezo2+ vs Piezo2-	OL
Gm56807	14.822062129655608	-0.1376787324525435	0.5456702046949038	-0.2523112518659924	0.8008004916965543	0.9981903108187752	Piezo2+ vs Piezo2-	OL
Gm56919	57.84826278398968	0.35433978524377835	0.30660757948223544	1.155678492495677	0.24781268861615735	0.741030005031919	Piezo2+ vs Piezo2-	OL
Gm56966	137.66439964022098	0.023130097958871117	0.22258297607768926	0.10391674316906384	0.9172354199170349	0.9981903108187752	Piezo2+ vs Piezo2-	OL
Gm56999	135.9148547287307	-0.12858461537573618	0.2389177747268969	-0.5381961033360503	0.5904416699463725	0.9981903108187752	Piezo2+ vs Piezo2-	OL
Gm57257	12.675644524236874	0.11880244889429095	0.44627688344819755	0.26620793794281566	0.7900790699457985	0.9981903108187752	Piezo2+ vs Piezo2-	OL
Gm57266	21.494638303866896	-0.22332802211228717	0.3701896668010563	-0.6032799997961744	0.5463224357223146	0.9981903108187752	Piezo2+ vs Piezo2-	OL
Gm5820	81.66532643310018	-0.2654391154172876	0.27740921790985623	-0.9568503794403173	0.33864277959086586	0.8548030029977413	Piezo2+ vs Piezo2-	OL
Gm6034	28.43258394369126	-0.48605652823414686	0.6082643151384076	-0.7990876928618557	0.424239565372478	0.9218595187977082	Piezo2+ vs Piezo2-	OL
Gm6994	259.9952111312797	-0.38049833201754213	0.22495143009829419	-1.6914688288546582	0.09074729630550765	0.4206520421129276	Piezo2+ vs Piezo2-	OL
Gm7967	29.236212466207334	0.2999091179712152	0.6466064330364893	0.46382018898703214	0.6427765775669394	0.9981903108187752	Piezo2+ vs Piezo2-	OL
Gm816	233.26503779359183	0.11694890520762134	0.194658497209842	0.6007901370036283	0.5479797741792366	0.9981903108187752	Piezo2+ vs Piezo2-	OL
Gm9895	434.4827953812558	0.16060939835960458	0.2182580508967738	0.7358692964575477	0.461810244186433	0.9580856163466415	Piezo2+ vs Piezo2-	OL
Gm9993	12.090625197229771	0.2815866874140661	0.918652484549984	0.3065214454321164	0.7592076540453294	0.9981903108187752	Piezo2+ vs Piezo2-	OL
Gmds	265.7389948795625	-0.054541862735040775	0.09997285309057986	-0.5455667318569314	0.5853637978426289	0.9981903108187752	Piezo2+ vs Piezo2-	OL
Gnai1	724.2508038535195	-0.15108645600239395	0.15317565166286637	-0.986360784904179	0.32395610135625896	0.8501257343737574	Piezo2+ vs Piezo2-	OL
Gnas	43.56268902194698	0.8185666496479032	0.6405330005232769	1.2779460995439478	0.2012684319886684	0.6485316141857093	Piezo2+ vs Piezo2-	OL
Gng11	296.56669194340236	-0.14744660371109	0.6176110212533186	-0.23873700215368	0.8113095226540926	0.9981903108187752	Piezo2+ vs Piezo2-	OL
Gpcpd1	39.027087043642794	0.25114725622364537	0.36596932459209564	0.6862522057103301	0.49255408216809715	0.9810486526699738	Piezo2+ vs Piezo2-	OL
Gpi1	95.06459576375073	0.3943290730073549	0.18359225659845693	2.1478524220648922	0.031725481026786094	0.21496237144317681	Piezo2+ vs Piezo2-	OL
Gpld1	9.842760333174759	0.47892116122406414	0.7451755687349289	0.6426957368410775	0.5204215478196736	0.9981903108187752	Piezo2+ vs Piezo2-	OL
Gpr158	43.003414419956876	0.5532943560552765	0.2908366684530725	1.9024229613074133	0.05711588156511939	0.33142418845698624	Piezo2+ vs Piezo2-	OL
Gpr176	23.931098221326813	0.5355523679310585	0.41762153984891653	1.2823868427016625	0.19970697739966203	0.6485316141857093	Piezo2+ vs Piezo2-	OL
Gpr183	37.20213454272498	0.0110324269550893	0.40417354428273305	0.02729626199227861	0.9782234382572246	0.9981903108187752	Piezo2+ vs Piezo2-	OL
Gpr34	14.702378019546606	-0.014367065802857834	0.6026421871433807	-0.023840126213134857	0.9809801330460376	0.9981903108187752	Piezo2+ vs Piezo2-	OL
Gpr61	11.3590424733121	-0.15270599247441088	0.438337283052135	-0.34837555092535516	0.7275581614157359	0.9981903108187752	Piezo2+ vs Piezo2-	OL
Gpx4	148.1058552211068	-0.05963460400223883	0.8755107475929481	-0.068114074174638	0.9456948268062153	0.9981903108187752	Piezo2+ vs Piezo2-	OL
Grb14	937.0841095229827	-0.09352417608252805	0.0777757591960605	-1.2024849008129674	0.22917571268970682	0.7053818578038554	Piezo2+ vs Piezo2-	OL
Greb1l	101.13035002163647	0.2437112182398961	0.16901944632814217	1.4419122978710028	0.14932711644945662	0.5624008281862652	Piezo2+ vs Piezo2-	OL
Gria4	678.8439031812884	-0.21717978626737725	0.11800251463840528	-1.840467442010711	0.06569963996896937	0.36360487769086103	Piezo2+ vs Piezo2-	OL
Grid2	2156.281872994831	0.004346186802860277	0.057847268730181034	0.07513210041311272	0.940109607558578	0.9981903108187752	Piezo2+ vs Piezo2-	OL
Grik1	1197.3902930746997	0.1943384448032782	0.1067375804232872	1.820712480389699	0.06865057403943713	0.37004956266611094	Piezo2+ vs Piezo2-	OL
Grik2	1723.0139444549325	-0.08714812558456661	0.07414820875128017	-1.1753234103994723	0.23986535204389492	0.7276250218904763	Piezo2+ vs Piezo2-	OL
Grin1	15.421517247585783	0.5946917866467791	0.5779661889079292	1.0289387131286227	0.3035084751507099	0.8287896214096598	Piezo2+ vs Piezo2-	OL
Grin3a	10.619891033269171	0.2088553178373616	0.5840180698027032	0.3576179036856145	0.7206292780628442	0.9981903108187752	Piezo2+ vs Piezo2-	OL
Grk5	47.77638674642344	-0.3181910024506711	0.3647422404431441	-0.8723722321387414	0.38300534384102947	0.8931516347124558	Piezo2+ vs Piezo2-	OL
Grm3	2190.8682662840984	-0.43294110420584314	0.05099910514160535	-8.489190212332714	2.080819075764136e-17	7.542969149644993e-15	Piezo2+ vs Piezo2-	OL
Grm7	468.96866291363676	-0.8932216838017535	0.37567570138250206	-2.377640290587496	0.017423813641391294	0.14296860547665052	Piezo2+ vs Piezo2-	OL
Grm8	15.765019938284649	-0.4156486290378381	0.44387736595306704	-0.9364041983654249	0.34906511715954935	0.8578718981039772	Piezo2+ vs Piezo2-	OL
Gsn	506.3964214172187	0.1351409366601174	0.3535272541669511	0.3822645498111948	0.702265146756718	0.9981903108187752	Piezo2+ vs Piezo2-	OL
Gsta3	48.68336783096002	0.19863911494744926	0.22702530641174226	0.874964637586214	0.38159314704555003	0.8931516347124558	Piezo2+ vs Piezo2-	OL
Gstm5	47.757688836545924	-0.0438207324638869	1.358254520761771	-0.032262533858021136	0.974262687290533	0.9981903108187752	Piezo2+ vs Piezo2-	OL
Gtf2ird1	52.151500278453334	-0.05449411453280672	0.23936790366972174	-0.2276584023896426	0.8199118133309655	0.9981903108187752	Piezo2+ vs Piezo2-	OL
Gucy1b1	30.241924988265602	-0.14273940511211497	0.2944735894400489	-0.484727358346596	0.6278697571135907	0.9981903108187752	Piezo2+ vs Piezo2-	OL
H2-D1	25.821307633582858	0.4263937177407078	1.079199859239151	0.39510171734206906	0.6927678215116545	0.9981903108187752	Piezo2+ vs Piezo2-	OL
H2bc4	41.610413985236704	-0.42619799400450975	1.2604952754714676	-0.33811946962284123	0.7352731590698109	0.9981903108187752	Piezo2+ vs Piezo2-	OL
H3f3a	204.6345146594586	-0.19469100128234165	0.5493427223318627	-0.35440717309571845	0.72303375963513	0.9981903108187752	Piezo2+ vs Piezo2-	OL
H3f3b	215.6873461727619	-0.2285782472588143	0.7504820816480765	-0.3045752228445628	0.7606896932365377	0.9981903108187752	Piezo2+ vs Piezo2-	OL
Hamp2	18.356166677354405	-0.24086612719573763	0.5045671068891544	-0.4773718379716976	0.633097364315905	0.9981903108187752	Piezo2+ vs Piezo2-	OL
Hba-a1	94.99602734724691	-1.9125037064294146	1.9602241722612999	-0.9756556079109894	0.32923515782464885	0.8522164095967723	Piezo2+ vs Piezo2-	OL
Hbb-bs	408.29565542496704	-1.6852372260977442	2.054379794907884	-0.8203143499925768	0.41203692791446844	0.9122916806379122	Piezo2+ vs Piezo2-	OL
Hccs	30.431183963674457	-0.1412546056866332	0.4041760208832716	-0.3494878428906804	0.726723096106353	0.9981903108187752	Piezo2+ vs Piezo2-	OL
Hcn1	13.65176584643023	0.5132206969806744	0.6875841106164436	0.7464115139608939	0.45541886602151116	0.9548313006259254	Piezo2+ vs Piezo2-	OL
Hdac8	233.4955971161415	0.04597551693615678	0.10262748431014294	0.4479844482713574	0.6541644203553361	0.9981903108187752	Piezo2+ vs Piezo2-	OL
Hdac9	243.0898976633879	0.18978365811950632	0.14606917198452046	1.2992724990569429	0.1938504287186139	0.6441056105880814	Piezo2+ vs Piezo2-	OL
Hecw2	1864.2850747969958	-0.19838734311302345	0.19445480561677952	-1.0202234009273803	0.30762252182091965	0.8337432834398757	Piezo2+ vs Piezo2-	OL
Heg1	391.0649424584081	-0.10219889791395576	0.09129634117336143	-1.1194194268956694	0.2629612469573156	0.7610654852058036	Piezo2+ vs Piezo2-	OL
Hells	12.198062272461243	-0.01371947050327525	0.5053911457920385	-0.027146242306588856	0.9783430923083067	0.9981903108187752	Piezo2+ vs Piezo2-	OL
Herc6	36.912706108939105	0.5198826811129581	0.3663877480935037	1.418941227751649	0.15591615134570225	0.5796882550032519	Piezo2+ vs Piezo2-	OL
Hexb	23.293377024338234	0.4388716561289317	0.8113043354692159	0.5409457794590872	0.5885449554916896	0.9981903108187752	Piezo2+ vs Piezo2-	OL
Hgsnat	48.195439050442815	0.12048071838243656	0.27906238420522766	0.4317339964164887	0.6659347557916702	0.9981903108187752	Piezo2+ vs Piezo2-	OL
Hhip	176.26121589071744	-0.5043943382264567	0.17597650555114952	-2.8662595421287587	0.0041535356422551005	0.04936579246942537	Piezo2+ vs Piezo2-	OL
Hint1	83.95232371395164	-0.1479672679923791	1.0209454890413554	-0.14493160465532495	0.8847648729684827	0.9981903108187752	Piezo2+ vs Piezo2-	OL
Hivep2	27.483457213071688	-0.5458142202764052	0.31227517103056224	-1.7478630096498662	0.08048775141084681	0.4010558059990649	Piezo2+ vs Piezo2-	OL
Hmgb1	235.06276587555817	-0.20537851842278976	0.5388139234335395	-0.3811678011474445	0.7030787398103666	0.9981903108187752	Piezo2+ vs Piezo2-	OL
Hmgcll1	20.760642307521817	0.24716798688582203	0.34537208015220217	0.7156571161655496	0.47420309653490866	0.9643681486334048	Piezo2+ vs Piezo2-	OL
Homer1	87.68890547220319	-0.12579065524646182	0.171717499359468	-0.7325441828333151	0.4638364855118633	0.9580856163466415	Piezo2+ vs Piezo2-	OL
Hopx	54.19124356929305	0.14672038392221212	0.9387858464112981	0.15628738384060747	0.8758065003780855	0.9981903108187752	Piezo2+ vs Piezo2-	OL
Hpcal1	16.730425436714057	0.05141755098305203	0.4291589023071438	0.11981005335467354	0.9046336178878173	0.9981903108187752	Piezo2+ vs Piezo2-	OL
Hpgds	15.701762417082053	-0.22897178877548766	0.5105363009499451	-0.4484926700597866	0.6537976750267964	0.9981903108187752	Piezo2+ vs Piezo2-	OL
Hs3st1	232.46896396314378	-0.19543783800795464	0.14348203753447517	-1.3621066536708177	0.17316422879591642	0.6135298136826258	Piezo2+ vs Piezo2-	OL
Hsbp1	49.12485916493039	-0.13946093428686662	0.9851678263448738	-0.1415605854733284	0.8874271015596225	0.9981903108187752	Piezo2+ vs Piezo2-	OL
Hsd17b10	11.42071317337402	0.10883409226280151	0.8452965488446533	0.12875255720794712	0.8975534468277946	0.9981903108187752	Piezo2+ vs Piezo2-	OL
Hsd3b7	10.602165218233663	0.3361143111632339	0.628900809287731	0.5344472549556808	0.5930321325020793	0.9981903108187752	Piezo2+ vs Piezo2-	OL
Hsp90ab1	501.86512375683793	-0.3130786161632054	0.47312733233836113	-0.6617216862442953	0.5081496037855615	0.9970459072923736	Piezo2+ vs Piezo2-	OL
Hsp90b1	158.22920127150556	0.08206337221062858	0.5483189976742217	0.14966355818184823	0.8810300606390983	0.9981903108187752	Piezo2+ vs Piezo2-	OL
Hspa5	41.93247270506319	0.7219908176999638	1.5693760063657805	0.460049608743468	0.6454806127142347	0.9981903108187752	Piezo2+ vs Piezo2-	OL
Hspa8	238.82136028746487	-0.14319313861053637	0.8515750232928729	-0.16815093760833508	0.8664645373811244	0.9981903108187752	Piezo2+ vs Piezo2-	OL
Hspe1	27.925565031692578	-0.2264767136512754	1.1837784930254631	-0.19131680038590113	0.848277399391348	0.9981903108187752	Piezo2+ vs Piezo2-	OL
Htr1f	22.57716619997426	-0.5627332324153098	0.4661764162303845	-1.207125055715403	0.22738398689865558	0.7015037893681928	Piezo2+ vs Piezo2-	OL
Hunk	22.114903496463167	0.39811793469450457	0.42383584854268885	0.939321050976192	0.3475659336765622	0.8570928636581892	Piezo2+ vs Piezo2-	OL
Igf2r	24.242346364252317	0.23006113853356433	0.3359273292892571	0.6848538909302776	0.4934361246102028	0.9814573123248204	Piezo2+ vs Piezo2-	OL
Igfals	10.652839426626535	-0.37563524950663524	0.6341008540927769	-0.5923903856651722	0.5535892029264555	0.9981903108187752	Piezo2+ vs Piezo2-	OL
Igsf8	48.59129339228467	-0.2906319176534552	0.7011985887576154	-0.4144787543973772	0.6785235232191598	0.9981903108187752	Piezo2+ vs Piezo2-	OL
Il1rap	1164.9624626561758	-0.17250000488827524	0.08926907521583051	-1.9323601647178819	0.053315067200841504	0.31944978281495945	Piezo2+ vs Piezo2-	OL
Il1rapl1	1157.0154379812643	-0.31334274657303113	0.12384581799288776	-2.530103572742568	0.011402886070990043	0.10206286915392322	Piezo2+ vs Piezo2-	OL
Il33	687.0295282726181	-0.601689104637803	0.12110670427007969	-4.968255954649529	6.755775334947374e-07	3.794318757239118e-05	Piezo2+ vs Piezo2-	OL
Il6st	24.59020104352366	0.2366338026610424	0.7893033248487169	0.2998008436191463	0.7643290717933642	0.9981903108187752	Piezo2+ vs Piezo2-	OL
Immp2l	428.2470519447613	-0.27769604869401626	0.1253140375811017	-2.21600112847928	0.02669142485796992	0.18787653419444847	Piezo2+ vs Piezo2-	OL
Imp3	35.19811796162429	-0.26161583874889904	1.1462527582998514	-0.2282357332225169	0.8194629833427116	0.9981903108187752	Piezo2+ vs Piezo2-	OL
Impg1	8.516674938077449	0.7131007583538981	0.5717260043086677	1.2472771099788982	0.21229590749760585	0.6714147789446262	Piezo2+ vs Piezo2-	OL
Intu	15.855063598514796	1.144679650467979	0.4066399777042698	2.814970768320401	0.004878167087909967	0.055260486542730095	Piezo2+ vs Piezo2-	OL
Iqck	46.4071440212645	-0.2856908391719445	0.241381984137066	-1.1835632232176792	0.23658600571570132	0.7206926644700985	Piezo2+ vs Piezo2-	OL
Iqgap1	129.96950169485288	0.04779548725698349	0.21700403910504637	0.22025160201671112	0.8256752105866061	0.9981903108187752	Piezo2+ vs Piezo2-	OL
Iqsec2	10.01814290313975	0.5398746055911914	0.6341590486765409	0.8513236651245194	0.39458958250325893	0.8996146141976814	Piezo2+ vs Piezo2-	OL
Irs1	34.56852901781708	-0.29811861543499646	0.38579198595466263	-0.7727444485330254	0.43967363557647177	0.9361626601848518	Piezo2+ vs Piezo2-	OL
Itga11	8.931466937611106	0.4607293608884821	0.560296410645234	0.822295756558406	0.41090859124077184	0.9122916806379122	Piezo2+ vs Piezo2-	OL
Itga2	10.986281777500157	0.24988189768632085	0.5039878891304848	0.4958093300960756	0.6200289415354563	0.9981903108187752	Piezo2+ vs Piezo2-	OL
Itga4	38.71172905360301	0.3472508910345583	0.302713376148637	1.1471276738826788	0.25132885792424897	0.741030005031919	Piezo2+ vs Piezo2-	OL
Itga8	15.064676164873013	1.080206519251143	0.6127424539361841	1.762904646661947	0.07791657322286787	0.39597122185588385	Piezo2+ vs Piezo2-	OL
Itgb4	122.20396114608312	0.27453185149253795	0.2177255995594878	1.2609075462324277	0.20734215906370146	0.6622161467893549	Piezo2+ vs Piezo2-	OL
Itgb5	49.58264902755554	0.4522426530560893	0.2971131606473867	1.5221225881434783	0.12797836715035582	0.524083674831786	Piezo2+ vs Piezo2-	OL
Itm2b	408.5696793917437	-0.06308831553715907	0.6857154892580344	-0.09200363200986257	0.9266951539068919	0.9981903108187752	Piezo2+ vs Piezo2-	OL
Itpr2	15.39408533907824	0.5196513907207132	0.7479449887842633	0.6947722071985177	0.48719806824806977	0.9784448739054034	Piezo2+ vs Piezo2-	OL
Ivns1abp	66.81431142665664	0.18826757957290632	0.3314878538647022	0.5679471430942635	0.5700708594208316	0.9981903108187752	Piezo2+ vs Piezo2-	OL
Jakmip3	953.1338493403736	0.14616582235505243	0.08325643243807977	1.7556099639959977	0.079155029715122	0.39714461275753254	Piezo2+ vs Piezo2-	OL
Jazf1	28.79187348344291	0.6763496922360829	0.27627136482644465	2.4481353420792265	0.01435977043014613	0.12393849478399933	Piezo2+ vs Piezo2-	OL
Jph1	476.4581348723745	-0.035027304913817635	0.0818285124291401	-0.42805745667379375	0.6686092894796647	0.9981903108187752	Piezo2+ vs Piezo2-	OL
Jund	62.648989538737915	-0.2769530659066052	1.023599422942071	-0.27056782145360675	0.7867234476890251	0.9981903108187752	Piezo2+ vs Piezo2-	OL
Kazn	749.4199078313819	-0.2222616439414229	0.07698691049761543	-2.887005628681608	0.003889272727036755	0.04699537878502746	Piezo2+ vs Piezo2-	OL
Kcna1	761.4073823512343	-0.24943646213051843	0.11755888933187962	-2.1218000914106647	0.03385452897494691	0.22445704716037573	Piezo2+ vs Piezo2-	OL
Kcnab1	1424.06131127299	-0.22524400654330823	0.2849085780090333	-0.7905834500222266	0.4291871076389243	0.9260733721375599	Piezo2+ vs Piezo2-	OL
Kcnh7	46.45120991407936	-0.3504290970585439	0.3428502670212706	-1.0221053642545455	0.306731034567418	0.8332663582648141	Piezo2+ vs Piezo2-	OL
Kcnip4	50.37759524524628	0.7556663327981223	0.5179299648559398	1.4590125771315587	0.14456164606168512	0.5560063310064812	Piezo2+ vs Piezo2-	OL
Kcnj2	19.83401262857254	0.5195045712350419	0.41676632480917825	1.2465128305961468	0.21257618173242898	0.6714147789446262	Piezo2+ vs Piezo2-	OL
Kcnk13	644.8539843770523	-0.02845322358399472	0.07413559357151951	-0.38379976760482193	0.701126860324056	0.9981903108187752	Piezo2+ vs Piezo2-	OL
Kcnk5	21.52852091720158	-0.14392211385128523	0.3932784419033188	-0.3659547499088856	0.7143988412081026	0.9981903108187752	Piezo2+ vs Piezo2-	OL
Kcnma1	171.89282251339543	-0.10741312543108068	0.18150124524931624	-0.5918037933212766	0.5539819827703103	0.9981903108187752	Piezo2+ vs Piezo2-	OL
Kcnq3	2220.658306584265	0.08084975831031907	0.08475500716851565	0.9539230897540731	0.3401225747660589	0.8559216751073645	Piezo2+ vs Piezo2-	OL
Kctd1	10.946024082004143	-0.1537067171741265	0.8894052101758207	-0.17281967253569522	0.8627931732626883	0.9981903108187752	Piezo2+ vs Piezo2-	OL
Kctd13	599.4542080529635	-0.24683808412764247	0.14667068712484527	-1.6829408040990173	0.09238655146425195	0.425271427375128	Piezo2+ vs Piezo2-	OL
Kctd16	123.42156481689958	-0.946412145898642	0.2684393593878729	-3.525608718694467	0.00042251071452705744	0.008392336110468948	Piezo2+ vs Piezo2-	OL
Kctd3	919.783529696537	0.0202557249862339	0.17390582452736067	0.11647525343837498	0.9072758974883814	0.9981903108187752	Piezo2+ vs Piezo2-	OL
Kctd8	30.07300887406135	-0.34128020984984553	0.3117101821169801	-1.094863849271912	0.27357628881450946	0.77934306243819	Piezo2+ vs Piezo2-	OL
Khdrbs3	21.77455320080422	0.6708506003572564	0.32179644421258025	2.084704826365606	0.037096102295650094	0.23591819442409048	Piezo2+ vs Piezo2-	OL
Kif18a	10.898792151868133	-0.20479310258874728	0.478372769377311	-0.428103595560681	0.6685756991470208	0.9981903108187752	Piezo2+ vs Piezo2-	OL
Kirrel3	845.1958997584292	-1.1796079810157212	0.19035524035645734	-6.196876843562587	5.75945307938209e-10	6.959339137586691e-08	Piezo2+ vs Piezo2-	OL
Kit	101.63837766434621	-1.3280547478462281	0.252314378128514	-5.263492146966732	1.413445478804816e-07	1.0247479721334915e-05	Piezo2+ vs Piezo2-	OL
Klf6	26.499947280176883	1.068426770641883	0.7156414571761744	1.4929637738676462	0.13544666981788225	0.5356013336366006	Piezo2+ vs Piezo2-	OL
Klhl10	10.532571167377302	0.21524944117773787	0.6577229689349395	0.3272645951931623	0.7434677682607085	0.9981903108187752	Piezo2+ vs Piezo2-	OL
Klhl13	17.023218815599606	0.2202527975017998	0.4790464769391625	0.459773337462142	0.6456789229495778	0.9981903108187752	Piezo2+ vs Piezo2-	OL
Klhl2	2030.7732647565235	-0.03159439798654369	0.08252641523364306	-0.3828398204029076	0.7018385342713322	0.9981903108187752	Piezo2+ vs Piezo2-	OL
Klhl29	67.48873567352607	0.7288437427021139	0.2674311821188572	2.725350637601364	0.006423323165574523	0.06749143905857288	Piezo2+ vs Piezo2-	OL
Klhl32	71.41647510647512	0.023406636995743607	0.1884969259512876	0.12417516560345646	0.9011765850097704	0.9981903108187752	Piezo2+ vs Piezo2-	OL
Klhl40	40.28249026379464	-0.23633590421103232	0.251001595484245	-0.9415713225052659	0.34641215772891276	0.8570928636581892	Piezo2+ vs Piezo2-	OL
Klk6	231.02202725924434	0.8251489615116483	0.44704743328485846	1.8457749672077048	0.06492488677868764	0.36087278177341414	Piezo2+ vs Piezo2-	OL
Krtcap2	17.571189971991526	0.2972818212178896	1.502936869651626	0.19780060441713576	0.8432010732590658	0.9981903108187752	Piezo2+ vs Piezo2-	OL
L3mbtl3	10.67821077801841	-0.2605658830091221	0.9052503607768342	-0.2878384746353697	0.7734703845985583	0.9981903108187752	Piezo2+ vs Piezo2-	OL
Lama2	418.1318817398302	-0.4572100241170171	0.10837152115823795	-4.2189130431178965	2.4548292126121944e-05	0.0007264290527117718	Piezo2+ vs Piezo2-	OL
Lamc1	175.6832520782949	0.2592018432914883	0.1779385372906273	1.456693121333989	0.14520110940705375	0.5567520677099933	Piezo2+ vs Piezo2-	OL
Lamp1	292.91270470026774	-0.15817590740918916	0.5802725982110724	-0.27258896576683284	0.7851691948815688	0.9981903108187752	Piezo2+ vs Piezo2-	OL
Lancl3	57.03343244557909	0.11916340565040681	0.4675951067562729	0.25484314084689297	0.798844253469661	0.9981903108187752	Piezo2+ vs Piezo2-	OL
Laptm4a	8.458828466148708	0.8163970584800034	1.4537541068706108	0.5615785053480614	0.5744032286770601	0.9981903108187752	Piezo2+ vs Piezo2-	OL
Large1	92.78222849148786	-0.09872593145801228	0.22937616894315413	-0.4304105867357099	0.6668969956035431	0.9981903108187752	Piezo2+ vs Piezo2-	OL
Lars2	49.94292072127116	0.3933744557708737	0.9568553275950599	0.4111117369849137	0.6809906040694336	0.9981903108187752	Piezo2+ vs Piezo2-	OL
Lclat1	56.63211606909106	0.06177297505918986	0.20812236852967753	0.2968108401590733	0.7666109289754921	0.9981903108187752	Piezo2+ vs Piezo2-	OL
Lcp1	23.03728611240689	-0.5706618639391919	0.43000713718094324	-1.3270985865033733	0.1844760728573227	0.6292927137710076	Piezo2+ vs Piezo2-	OL
Ldlrad4	350.8078080532398	0.08403601241592168	0.09766116509628475	0.8604854584017102	0.38952149598008634	0.8979430352482118	Piezo2+ vs Piezo2-	OL
Lgmn	167.1625133043266	0.07596339787895773	0.16893396171142958	0.44966327143098234	0.6529532584239448	0.9981903108187752	Piezo2+ vs Piezo2-	OL
Lhfpl3	272.60222644042057	0.7809330342192576	0.19154698918370408	4.076978905005393	4.5624630223055467e-05	0.0012482210155364232	Piezo2+ vs Piezo2-	OL
Lima1	49.41881369925841	0.40880858243346785	0.3941355206962246	1.0372284682977162	0.29962939355813756	0.8257158188917347	Piezo2+ vs Piezo2-	OL
Limch1	2428.196214947434	-0.028982104453212167	0.05541976845833315	-0.5229560725249528	0.6010048225282731	0.9981903108187752	Piezo2+ vs Piezo2-	OL
Lims2	46.14211568064669	-0.4117993079881782	0.24797266149027658	-1.6606641454478461	0.0967809182089348	0.4399132645860673	Piezo2+ vs Piezo2-	OL
Lingo2	201.75433033083365	0.1479104515086505	0.17343153139972464	0.8528463671796037	0.3937445070755018	0.899101630329886	Piezo2+ vs Piezo2-	OL
Litaf	658.96184353611	-0.1146918986291191	0.1274715502262754	-0.8997450680212873	0.36825593353543307	0.8774806653489972	Piezo2+ vs Piezo2-	OL
Lmna	26.080867860934035	0.9600062686145624	0.4303584829077967	2.2307130142482667	0.025700145016753568	0.18271293675863182	Piezo2+ vs Piezo2-	OL
Lmnb1	13.896127017989269	0.14626369776163475	0.3846765217751655	0.38022517487335106	0.7037782732485017	0.9981903108187752	Piezo2+ vs Piezo2-	OL
Lmntd1	9.447385601313954	0.3300249549857466	0.6427422636379316	0.5134639087179361	0.6076268507432923	0.9981903108187752	Piezo2+ vs Piezo2-	OL
Lmo7	27.208458312025495	0.7709093281485614	0.402926127410061	1.9132770890382123	0.0557125891644797	0.3297275685244717	Piezo2+ vs Piezo2-	OL
Lpcat2	107.97588404293126	-0.012241890797403955	0.2355788615355626	-0.051965149664143104	0.9585564624164682	0.9981903108187752	Piezo2+ vs Piezo2-	OL
Lrmda	985.4384190749411	-0.01802212028364509	0.13799045276410116	-0.13060411008618436	0.8960884912020104	0.9981903108187752	Piezo2+ vs Piezo2-	OL
Lrp1b	8423.734728431798	-0.09757083781183105	0.0375668999005576	-2.597255511370605	0.009397199202105846	0.09083959228702318	Piezo2+ vs Piezo2-	OL
Lrrc49	104.46604794813462	0.3261199008383358	0.1838985746635101	1.773368289749153	0.07616769993013608	0.39597122185588385	Piezo2+ vs Piezo2-	OL
Lrrc4c	1730.607075772153	-0.4463071095137732	0.09681004210912153	-4.61013237666717	4.024126500055463e-06	0.00015770225473190326	Piezo2+ vs Piezo2-	OL
Lrrc58	104.92827918353173	0.161016436932839	0.34823391059727904	0.4623801187445216	0.6438087539797974	0.9981903108187752	Piezo2+ vs Piezo2-	OL
Lrriq3	13.069420993929972	0.61559434353719	0.5367646458736698	1.1468608230246096	0.25143914653496835	0.741030005031919	Piezo2+ vs Piezo2-	OL
Lrrn1	499.63773488874875	-0.007230033004057643	0.09932599858705124	-0.07279094201827833	0.9419724790583073	0.9981903108187752	Piezo2+ vs Piezo2-	OL
Lsamp	171.77913992330798	0.16666234388136414	0.18133462090272376	0.9190872821289294	0.3580499208241039	0.8696354860886946	Piezo2+ vs Piezo2-	OL
Lsm6	17.7876924330414	-0.026773459125598534	0.995014778707684	-0.02690759946336843	0.9785334322179934	0.9981903108187752	Piezo2+ vs Piezo2-	OL
Luzp1	8.772208344112425	0.6824245300386379	0.7034405040197741	0.9701240206370808	0.33198467710098845	0.8548030029977413	Piezo2+ vs Piezo2-	OL
Luzp2	282.8414860419184	0.0526643583616556	0.106899800578041	0.4926516053059293	0.6222587779385135	0.9981903108187752	Piezo2+ vs Piezo2-	OL
Lyar	10.065125884812579	0.5827198462598541	0.4729150852780696	1.2321870551395508	0.21787921771984875	0.6808725553745274	Piezo2+ vs Piezo2-	OL
Lyn	19.410885646053757	0.4654315946209985	0.4523364232850535	1.02895007048259	0.3035031378991708	0.8287896214096598	Piezo2+ vs Piezo2-	OL
Lypd6	47.83845497441105	-0.9156206207810388	0.2918534320515491	-3.1372617904295046	0.001705337851973126	0.02472739885361033	Piezo2+ vs Piezo2-	OL
Lypd6b	46.07938760535346	-0.17083903242019602	0.25788852246219607	-0.6624530273356364	0.5076809291621474	0.9970459072923736	Piezo2+ vs Piezo2-	OL
Macrod2	639.9721625400373	-0.11282453467944237	0.09147014808062046	-1.2334574399070664	0.21740514608652428	0.6808725553745274	Piezo2+ vs Piezo2-	OL
Macrod2os1	97.97029986129414	-0.18046021392167608	0.3221031288883632	-0.560256010379276	0.5753048276934177	0.9981903108187752	Piezo2+ vs Piezo2-	OL
Macrod2os2	9.1088578702373	-0.9555112355472489	0.6927827825355614	-1.3792364066123444	0.16782187651176994	0.6103618716113142	Piezo2+ vs Piezo2-	OL
Mafk	8.93807466765942	-0.03360399066630284	0.8735845807189321	-0.03846678548131863	0.9693155132203309	0.9981903108187752	Piezo2+ vs Piezo2-	OL
Mag	2686.934171548292	-0.10598343233082967	0.18726947574083708	-0.5659407755137871	0.5714340414856265	0.9981903108187752	Piezo2+ vs Piezo2-	OL
Magi2	12082.597891810421	-0.19987454779811636	0.074072389232456	-2.6983677706259015	0.006968041373544289	0.07186834721175324	Piezo2+ vs Piezo2-	OL
Magi3	12.913295455995362	1.1436402009328488	0.6762112463094286	1.6912469397315057	0.09078964936733457	0.4206520421129276	Piezo2+ vs Piezo2-	OL
Mal	2345.7131827793046	-0.5544892217915928	0.49308244308159793	-1.1245365345523626	0.2607854804844846	0.7562778934050053	Piezo2+ vs Piezo2-	OL
Malat1	150050.0241202863	-0.19611696726023742	0.10928642759714802	-1.7945226280354265	0.07272979021932491	0.38629375757516893	Piezo2+ vs Piezo2-	OL
Maml2	17.020218092651906	-0.6641750432761643	0.7865139951938582	-0.8444541957736683	0.3984156485643644	0.9040726944813452	Piezo2+ vs Piezo2-	OL
Maml3	183.9578504770643	0.399293255447113	0.23373460731027024	1.7083189350607055	0.08757717974650733	0.4132633573431339	Piezo2+ vs Piezo2-	OL
Mamld1	11.92003302726888	0.3106826718150389	0.6501887852767823	0.47783455951609927	0.6327679613933946	0.9981903108187752	Piezo2+ vs Piezo2-	OL
Man1a	119.44972558724072	-0.29755716877237803	0.2578169050868793	-1.15414141936157	0.24844219468982942	0.741030005031919	Piezo2+ vs Piezo2-	OL
Man1a2	72.52497872478585	0.2579843304688541	0.22408949310372273	1.151255808095575	0.2496270118520144	0.741030005031919	Piezo2+ vs Piezo2-	OL
Man1c1	13.985046790478105	1.1057230004097454	0.4756805673965242	2.324507403069972	0.02009831525454075	0.15586041951472923	Piezo2+ vs Piezo2-	OL
Man2a1	25.825920432506106	0.24941343553895604	0.3428620929769342	0.7274453509088715	0.4669531814316136	0.9590398202207361	Piezo2+ vs Piezo2-	OL
Map1b	361.70826966397755	0.597005885606344	0.28335596087053405	2.106911334323817	0.03512526595551007	0.2292079191555203	Piezo2+ vs Piezo2-	OL
Map2	256.3743774324584	0.23321864062652586	0.12045668101287954	1.936120426575505	0.05285295330953971	0.3179949472980605	Piezo2+ vs Piezo2-	OL
Map3k15	12.148085057947261	-0.10990535231437287	0.5132475724599105	-0.21413711084421647	0.8304401366708691	0.9981903108187752	Piezo2+ vs Piezo2-	OL
Map7	4798.065278736509	-0.09687886720511195	0.07153945805954853	-1.3542018605238975	0.17567198561551645	0.6182630561711137	Piezo2+ vs Piezo2-	OL
Mapk10	124.94768083833351	0.7966094274638251	0.23952919608417245	3.32572997566397	0.0008818731631107581	0.014820615077248024	Piezo2+ vs Piezo2-	OL
Marchf1	1514.9967231237379	-0.14176126116701707	0.09614218920278461	-1.474495872649748	0.14034812816310716	0.5479267096374173	Piezo2+ vs Piezo2-	OL
Marchf6	112.97974950981038	0.29840730340758403	0.19179163468197377	1.555893216627508	0.11973348669831596	0.502923625377825	Piezo2+ vs Piezo2-	OL
Masp1	194.99950331150933	0.42572583742414216	0.11272589541744846	3.776646314030924	0.00015895419923530607	0.003717477240180545	Piezo2+ vs Piezo2-	OL
Mast3	960.0091558104056	-0.33933854297119137	0.11230644050993095	-3.0215412529362875	0.0025149136905160425	0.03315113501134783	Piezo2+ vs Piezo2-	OL
Mast4	4386.284324657472	-0.2772503455066697	0.08898131322157722	-3.115826632230899	0.001834300787543569	0.025330820399411192	Piezo2+ vs Piezo2-	OL
Mbd1	60.89958696605976	-0.07254625462029433	0.2179683021149211	-0.3328293789343976	0.7392630801725855	0.9981903108187752	Piezo2+ vs Piezo2-	OL
Mbp	9835.504838801095	-0.12447418756817041	0.06018702879634165	-2.0681231497464503	0.03862844436114512	0.24361230012445145	Piezo2+ vs Piezo2-	OL
Mcemp1	11.523953993663792	-0.9565295308389103	0.5013450236695299	-1.9079266486734354	0.05640069744208043	0.32976214230248635	Piezo2+ vs Piezo2-	OL
Mcl1	19.418470280170098	0.1779824909902063	1.1194396259041637	0.1589924877337186	0.8736747924667703	0.9981903108187752	Piezo2+ vs Piezo2-	OL
Mdga2	2878.2416570484365	-0.13677141026590378	0.05308685340408711	-2.5763706359618945	0.009984355855071556	0.09221220375703029	Piezo2+ vs Piezo2-	OL
Med12l	42.08996628806611	0.3607796463526279	0.24127510371150188	1.495304077390514	0.13483510145435962	0.5356013336366006	Piezo2+ vs Piezo2-	OL
Mef2c	100.22728201118802	0.08592613675721246	0.4100256993733622	0.2095628076204307	0.8340089102386923	0.9981903108187752	Piezo2+ vs Piezo2-	OL
Megf11	18.238387695612726	0.10475528474817075	0.4363028646322036	0.24009763226394998	0.8102545697159114	0.9981903108187752	Piezo2+ vs Piezo2-	OL
Meis2	28.889665484949358	-0.2488488567756593	0.3805593201964895	-0.6539029359395908	0.5131743423130612	0.9981903108187752	Piezo2+ vs Piezo2-	OL
Mgat4a	15.77569445508957	-0.26526634148472	0.42133701250859995	-0.6295823381509965	0.5289678821059547	0.9981903108187752	Piezo2+ vs Piezo2-	OL
Mgll	28.33115501215568	0.23875276117748656	0.5342223145862666	0.44691648899464426	0.6549353580326969	0.9981903108187752	Piezo2+ vs Piezo2-	OL
Mgst3	37.999750101048406	0.5611167578348178	0.7061690360784462	0.7945926954697077	0.426850468742598	0.9237808651892045	Piezo2+ vs Piezo2-	OL
Micos10	22.727424787962928	-0.05725349054281747	0.781713399723908	-0.07324102486031163	0.9416143209145251	0.9981903108187752	Piezo2+ vs Piezo2-	OL
Micos13	23.689403755969753	-0.4072622845823066	1.6141517600681632	-0.2523073075638864	0.8008035401996862	0.9981903108187752	Piezo2+ vs Piezo2-	OL
Mid1	20.7582579980706	0.10217423651034892	0.44487307943580706	0.2296705312893453	0.8183477954358802	0.9981903108187752	Piezo2+ vs Piezo2-	OL
Mindy4b-ps	39.24184868711105	-0.14452766905477835	0.30615623195569486	-0.4720716221634631	0.6368756671321576	0.9981903108187752	Piezo2+ vs Piezo2-	OL
Mir99ahg	577.0209442972618	0.32240007773048723	0.13501601458708892	2.38786545963798	0.016946544339267844	0.14199824037706002	Piezo2+ vs Piezo2-	OL
Mkln1os	16.234308968585477	0.7036309878175877	0.5467883918890792	1.2868433168206785	0.19814890544409414	0.6485316141857093	Piezo2+ vs Piezo2-	OL
Mkx	16.100120084469854	0.9162246206698987	0.41972883758574064	2.1828965241939944	0.029043431069888274	0.20344432391950723	Piezo2+ vs Piezo2-	OL
Mllt3	187.11302484801402	0.41005288756332614	0.2597933355834339	1.5783810875765734	0.11447808736797141	0.491239303253994	Piezo2+ vs Piezo2-	OL
Mmp16	29.339566645490322	0.13645633198932602	0.4312306772755325	0.31643465824704764	0.7516726139245071	0.9981903108187752	Piezo2+ vs Piezo2-	OL
Mobp	2924.4251720397356	-0.15471143301914284	0.09969000745252539	-1.5519251825998697	0.12068012655245154	0.5042829495707629	Piezo2+ vs Piezo2-	OL
Morc2b	9.93420092921926	0.23061898067947767	0.503905285692241	0.4576633491007429	0.6471943233173482	0.9981903108187752	Piezo2+ vs Piezo2-	OL
Morc4	13.965037066349215	-0.1700874159433052	0.43327713786673816	-0.39256032935580026	0.6946442446254864	0.9981903108187752	Piezo2+ vs Piezo2-	OL
Mpp7	49.64024463721944	0.1091324295875361	0.26227366173518174	0.4161013685687103	0.677335828552098	0.9981903108187752	Piezo2+ vs Piezo2-	OL
Mpped2	32.33958417079973	-0.14529127019636226	0.6072730485548591	-0.23925196506269306	0.8109102101486169	0.9981903108187752	Piezo2+ vs Piezo2-	OL
Mpzl1	285.2099408530263	-0.15161966482888778	0.1664879802279317	-0.9106943613665783	0.3624564359019904	0.8759363867631434	Piezo2+ vs Piezo2-	OL
Mroh3	18.7056824166674	-0.7573172533133109	0.42877571267883646	-1.7662316939125704	0.0773569858452118	0.39597122185588385	Piezo2+ vs Piezo2-	OL
Mrpl12	12.512687163955093	-0.12631338741844741	1.243007644414842	-0.10161915575178194	0.9190589740687397	0.9981903108187752	Piezo2+ vs Piezo2-	OL
Mrpl20	35.62229329174444	-0.12485271689251619	0.9287071773311626	-0.13443711854505852	0.893056931674731	0.9981903108187752	Piezo2+ vs Piezo2-	OL
Mrpl51	18.30941973850123	-0.1725744712326964	1.6184288840128525	-0.10663086462273368	0.9150818317452831	0.9981903108187752	Piezo2+ vs Piezo2-	OL
Mrps16	8.81147281311036	-0.2055963271862967	1.1078662468938933	-0.18557865424885342	0.8527751942115211	0.9981903108187752	Piezo2+ vs Piezo2-	OL
Msi2	173.8591125648881	0.45359361900058204	0.30891724731932785	1.4683337461300832	0.1420135886472034	0.5505874426161629	Piezo2+ vs Piezo2-	OL
Msrb3	24.80016448065511	0.3465882721766589	0.3201291677164987	1.0826513392981172	0.27896321038159666	0.786958472866372	Piezo2+ vs Piezo2-	OL
Mx2	33.779599599460056	0.36915582873594494	0.4453760798230832	0.8288631685890827	0.4071818387875197	0.9122916806379122	Piezo2+ vs Piezo2-	OL
Myl6	26.222644210526106	0.2271475895266355	1.5585498847449784	0.14574290611416849	0.8841243487969492	0.9981903108187752	Piezo2+ vs Piezo2-	OL
Mylip	8.638992656846858	0.9639658914332454	0.7700644514482247	1.2517989755537464	0.21064312354200188	0.6683425145205749	Piezo2+ vs Piezo2-	OL
Myo15a	8.735707879503712	-0.39082468743136933	0.5640288992065673	-0.6929160686290217	0.4883622250163797	0.9794263157313287	Piezo2+ vs Piezo2-	OL
Myo1d	1136.538080712028	-0.057608565416951814	0.12210374278619031	-0.47180016027704624	0.6370694365046428	0.9981903108187752	Piezo2+ vs Piezo2-	OL
Myrip	29.029404248851503	0.1318165556231419	0.293298886216286	0.4494273992092047	0.6531233697984191	0.9981903108187752	Piezo2+ vs Piezo2-	OL
Myzap	18.553647452690686	1.7562211018764535	0.6686519674839326	2.626510034038978	0.008626544906397145	0.0850917694848698	Piezo2+ vs Piezo2-	OL
Naalad2	15.350814448796868	-0.37148711952856817	0.537461592026327	-0.69118821705565	0.4894472676392633	0.9802465995537732	Piezo2+ vs Piezo2-	OL
Naaladl2	1711.2764286486015	0.019275927717485836	0.053334015448329435	0.3614190222778287	0.7177862299655478	0.9981903108187752	Piezo2+ vs Piezo2-	OL
Naca	53.395799518790604	-0.4484754512389224	1.0320021019484782	-0.43456835058007676	0.6638757720972426	0.9981903108187752	Piezo2+ vs Piezo2-	OL
Nadk2	54.44295071452079	0.04640065911013923	0.39781991463153304	0.11663734620504415	0.9071474417025669	0.9981903108187752	Piezo2+ vs Piezo2-	OL
Nalcn	193.52865807650306	-0.5061677005844608	0.12641199704957495	-4.004111258411314	6.22510642817494e-05	0.0016118579144381538	Piezo2+ vs Piezo2-	OL
Nalf2	8.934066916952561	1.0537076414117186	0.5765994470272059	1.8274517029878476	0.06763188159311435	0.3682101890945442	Piezo2+ vs Piezo2-	OL
Nap1l3	44.374162828998536	0.12106601094841203	0.29447841581984363	0.4111201515783688	0.6809844342596878	0.9981903108187752	Piezo2+ vs Piezo2-	OL
Nap1l5	149.01086971632165	-0.04962500838571801	0.19442229974939892	-0.25524339774646365	0.7985351142586891	0.9981903108187752	Piezo2+ vs Piezo2-	OL
Nav1	491.5357686559302	-0.05986201420461576	0.1207925709769516	-0.4955769524604126	0.6201929169636913	0.9981903108187752	Piezo2+ vs Piezo2-	OL
Nav2	122.37996944367197	-0.4641554197045282	0.24715648792613998	-1.8779819360567869	0.0603836362811485	0.34442166794181833	Piezo2+ vs Piezo2-	OL
Nav3	52.137118415801794	0.44291618578718694	0.259772728290685	1.705014181825757	0.08819177948993392	0.4132633573431339	Piezo2+ vs Piezo2-	OL
Ncam2	3099.2081691140265	0.08478382245643884	0.045668058203658345	1.8565234825256276	0.06337897909124422	0.35619968869110125	Piezo2+ vs Piezo2-	OL
Ncf2	15.414600981259106	0.29297096137781015	0.5069763117597922	0.5778789947026582	0.5633458177568764	0.9981903108187752	Piezo2+ vs Piezo2-	OL
Nckap5	58.40736848702629	-0.7276397377813388	0.3350426251271105	-2.1717825829035404	0.029872066017460407	0.2072463910302277	Piezo2+ vs Piezo2-	OL
Ndrg1	773.5888197237306	-0.14665214299221865	0.2934048515659031	-0.499828623178981	0.6171957542945964	0.9981903108187752	Piezo2+ vs Piezo2-	OL
Ndufa11	14.810998407046691	0.19789387130117414	1.875968907569664	0.1054888865709121	0.9159878880186367	0.9981903108187752	Piezo2+ vs Piezo2-	OL
Ndufa13	24.43742802429941	-0.2897705109629225	1.5537501325106218	-0.18649749718424663	0.8520546413863233	0.9981903108187752	Piezo2+ vs Piezo2-	OL
Ndufa2	16.96605524245752	0.049271690021228	1.7176292792895644	0.028685869887830194	0.9771151259272183	0.9981903108187752	Piezo2+ vs Piezo2-	OL
Ndufa4	28.46764294157409	0.00027184129909768904	1.387662176419602	0.0001958987595951376	0.9998436954052383	0.9998436954052383	Piezo2+ vs Piezo2-	OL
Ndufa5	35.97106834300803	-0.34030356086121016	1.5722610963314254	-0.21644214288278477	0.8286431194327712	0.9981903108187752	Piezo2+ vs Piezo2-	OL
Ndufa6	22.4478326078008	-0.014821250006174165	1.5047373025362534	-0.009849725916405982	0.9921411828366412	0.9998436954052383	Piezo2+ vs Piezo2-	OL
Ndufa7	29.835093560404246	-0.022050522220293415	1.3313392239709358	-0.016562662485466437	0.9867855114901736	0.9998436954052383	Piezo2+ vs Piezo2-	OL
Ndufa8	13.284469326043876	0.048126378995996345	1.4527737190793535	0.033127236791215375	0.9735731228472995	0.9981903108187752	Piezo2+ vs Piezo2-	OL
Ndufb10	19.86013365199864	-0.005725502277742721	1.4927019133494108	-0.0038356635216575214	0.9969395907999204	0.9998436954052383	Piezo2+ vs Piezo2-	OL
Ndufb11	24.530274536205305	0.009044476614045541	1.5443564713559024	0.005856469527469095	0.9953272400944717	0.9998436954052383	Piezo2+ vs Piezo2-	OL
Ndufb5	10.262847129687033	0.43001839596167213	1.6911537642429013	0.2542751611673723	0.7992829878161798	0.9981903108187752	Piezo2+ vs Piezo2-	OL
Ndufb6	11.01478726136058	-0.3450850316223576	1.5741855942009677	-0.21921495971859498	0.826482602713324	0.9981903108187752	Piezo2+ vs Piezo2-	OL
Ndufb7	33.79491833201948	-0.27051438633489366	0.9278532122528138	-0.2915486876184744	0.7706317129332761	0.9981903108187752	Piezo2+ vs Piezo2-	OL
Ndufb9	41.790981188931276	-0.3038658193172823	1.631754232666291	-0.18622033467672683	0.8522719780996822	0.9981903108187752	Piezo2+ vs Piezo2-	OL
Ndufc2	36.68302259965538	-0.25470105942572874	0.96636754581225	-0.2635654110379377	0.7921148142876389	0.9981903108187752	Piezo2+ vs Piezo2-	OL
Ndufs5	57.442869337416326	-0.23338461984437803	0.9318980054128487	-0.2504400894612755	0.8022470302403665	0.9981903108187752	Piezo2+ vs Piezo2-	OL
Ndufs7	48.084075816666534	0.028256755512242677	0.7962931741083413	0.03548536698670501	0.9716927144803479	0.9981903108187752	Piezo2+ vs Piezo2-	OL
Neat1	6496.187603741506	0.14437948263314904	0.161263342160063	0.8953025572906969	0.37062537364557946	0.8795528507137319	Piezo2+ vs Piezo2-	OL
Neb	10.626667429345659	0.07227248291135217	0.5405864668686283	0.1336927343556967	0.8936455507290425	0.9981903108187752	Piezo2+ vs Piezo2-	OL
Nedd8	54.80152853178509	-0.1767293613517139	0.8233062531569905	-0.21465810647500894	0.8300338873244659	0.9981903108187752	Piezo2+ vs Piezo2-	OL
Nedd9	13.072172423172503	1.3124745222361287	0.6186652259380717	2.121461603480373	0.03388297585165968	0.22445704716037573	Piezo2+ vs Piezo2-	OL
Negr1	540.3637446679303	0.01084132647391707	0.08016049631454639	0.13524525136890578	0.8924179703173167	0.9981903108187752	Piezo2+ vs Piezo2-	OL
Nell2	128.52614908708986	-0.1032193902989994	0.2581442442520162	-0.3998516046642137	0.6892658191651719	0.9981903108187752	Piezo2+ vs Piezo2-	OL
Nenf	14.092363232144555	0.5400270112736234	1.4995674250904052	0.3601218606366209	0.7187560055943217	0.9981903108187752	Piezo2+ vs Piezo2-	OL
Nfasc	1749.146858573733	-0.3492517240775647	0.10207801278939763	-3.4214197017934094	0.0006229511728610067	0.011290990008105746	Piezo2+ vs Piezo2-	OL
Nfe2l1	37.49175627187932	0.16447180917292978	0.5786712226626606	0.2842232389164607	0.7762393074466959	0.9981903108187752	Piezo2+ vs Piezo2-	OL
Nfia	1062.101291390574	-0.10369386893856851	0.10771069172879678	-0.9627072974302108	0.3356944335462547	0.8548030029977413	Piezo2+ vs Piezo2-	OL
Nfic	76.52021956560542	0.13863955760633231	0.5363351473272812	0.25849426109255524	0.7960254774515488	0.9981903108187752	Piezo2+ vs Piezo2-	OL
Nfil3	21.48996775082803	0.4252190249895602	0.43626577873431527	0.9746788442201364	0.3297195901957167	0.8522164095967723	Piezo2+ vs Piezo2-	OL
Nfkbia	12.062782594900952	-0.0009253585945467292	0.8597233069829703	-0.001076344664650413	0.9991412013757952	0.9998436954052383	Piezo2+ vs Piezo2-	OL
Nfkbiz	9.692454117152637	0.38491468195134454	0.6200806583382074	0.620749376351943	0.5347645362271582	0.9981903108187752	Piezo2+ vs Piezo2-	OL
Nid1	27.132888096817155	0.9282449395880304	0.4433242031861821	2.0938286989898383	0.036275242650376995	0.23297198077677383	Piezo2+ vs Piezo2-	OL
Ninj2	1022.3929812529923	-0.31430963768495845	0.12875905996239945	-2.441068129704768	0.014643891818629916	0.12490378315890223	Piezo2+ vs Piezo2-	OL
Nkain1	586.6288875246445	-0.30243402179514906	0.1198874338616195	-2.5226498895975586	0.011647430005632545	0.10361210741206864	Piezo2+ vs Piezo2-	OL
Nkain2	23188.753743393914	-0.06498804347152624	0.046714124951916	-1.391186146340535	0.16416898710800043	0.6011238164308097	Piezo2+ vs Piezo2-	OL
Nkx2-2os	321.2859302172838	0.37488010257133264	0.08826861097172757	4.247037519276322	2.1661569576559174e-05	0.0006543599142918917	Piezo2+ vs Piezo2-	OL
Nlgn1	648.5274870495718	-0.41675173529338794	0.15197234472961535	-2.7422866708733102	0.0061013067338043445	0.0651263673332265	Piezo2+ vs Piezo2-	OL
Nlrc4	11.707093257661256	-0.13779930091283063	0.46659260721038986	-0.2953310849408635	0.7677409725999335	0.9981903108187752	Piezo2+ vs Piezo2-	OL
Nlrc5	25.28486232282409	0.6540440030236774	0.32492806092650084	2.012888641131007	0.04412634580928104	0.27226894222747877	Piezo2+ vs Piezo2-	OL
Nme2	17.555789044763557	-0.2116798803964695	1.6071513285048817	-0.13171123132094437	0.8952127016075824	0.9981903108187752	Piezo2+ vs Piezo2-	OL
Nme7	13.036663543866458	0.4385150982067324	0.9425109205667559	0.4652626177986797	0.6417434015297687	0.9981903108187752	Piezo2+ vs Piezo2-	OL
Nol7	89.11388900043985	-0.02052601243144513	0.38773813524707196	-0.052937822116376765	0.9577814489406119	0.9981903108187752	Piezo2+ vs Piezo2-	OL
Nos1ap	150.41038007521357	-0.04115315283465553	0.14626660218900672	-0.281357139762344	0.7784364883088905	0.9981903108187752	Piezo2+ vs Piezo2-	OL
Notch2	14.360476170700672	1.1177562425472598	0.7597594037533902	1.471197641023304	0.14123767496869724	0.5490472619426569	Piezo2+ vs Piezo2-	OL
Npas3	1176.707433953367	-0.09438427974578639	0.15892680629666966	-0.5938852100859479	0.5525888917590327	0.9981903108187752	Piezo2+ vs Piezo2-	OL
Nr3c2	217.62852482098884	0.10777393339638261	0.10642942638373513	1.012632850315286	0.31123556279482556	0.8403939777513912	Piezo2+ vs Piezo2-	OL
Nrg2	27.104583449562302	0.326675389015886	0.37451814348341006	0.8722551756170303	0.3830691851181478	0.8931516347124558	Piezo2+ vs Piezo2-	OL
Nrp2	117.35430307711206	0.15761806009417356	0.2064114836982679	0.7636109060897963	0.4450991481052763	0.9440482820216652	Piezo2+ vs Piezo2-	OL
Nrxn1	14.343570739638832	-0.6749096884252779	0.5177648133058934	-1.303506285249523	0.1924019719906528	0.6428176483558676	Piezo2+ vs Piezo2-	OL
Nrxn2	225.28538580327674	-0.05958943398454912	0.16839173422300363	-0.35387386595611614	0.7234334133216153	0.9981903108187752	Piezo2+ vs Piezo2-	OL
Nsa2	30.494401955415725	0.5047080088810396	0.4334967943075098	1.1642716059464435	0.24431395956601132	0.737510557274036	Piezo2+ vs Piezo2-	OL
Nsmce4a	15.632776703898177	0.3182928994964039	1.2146165221279164	0.26205217342077547	0.793281218624833	0.9981903108187752	Piezo2+ vs Piezo2-	OL
Nt5e	69.03876937360415	-0.6020443122908662	0.21782882243142884	-2.7638413758601024	0.005712530225383379	0.06227946486320225	Piezo2+ vs Piezo2-	OL
Nudt11	10.456409507365843	-0.10262312891284388	0.7114658160668141	-0.1442418266560912	0.8853095133760963	0.9981903108187752	Piezo2+ vs Piezo2-	OL
Nudt4	46.68199159663763	-0.23225827445538555	0.5841065758804228	-0.39762996008956597	0.6909029727086702	0.9981903108187752	Piezo2+ vs Piezo2-	OL
Nxpe2	68.86056768914533	0.3501647122136684	0.22219459000204836	1.5759371648537452	0.11504028489711036	0.49206021563660773	Piezo2+ vs Piezo2-	OL
Nxpe4	188.4968911063454	0.27491117072910837	0.16131853872870972	1.7041511341199787	0.08835285570784242	0.4132633573431339	Piezo2+ vs Piezo2-	OL
Ogdhl	15.23255734477367	0.05644507030460753	0.6570769759468102	0.0859032843500161	0.9315433006308108	0.9981903108187752	Piezo2+ vs Piezo2-	OL
Olfm1	50.102788611933626	0.44973262123281826	0.2775565363684446	1.6203279775613615	0.10516184205809267	0.46301511123653744	Piezo2+ vs Piezo2-	OL
Omd	13.78955134087209	0.17743009371346682	0.7418767584403723	0.23916383913478212	0.8109785412636763	0.9981903108187752	Piezo2+ vs Piezo2-	OL
Onecut2	194.10929899642787	0.03648083711321818	0.21418098956815423	0.1703271480198744	0.8647528621647333	0.9981903108187752	Piezo2+ vs Piezo2-	OL
Opalin	542.7070810485163	-0.7079870240934545	0.20236135659662083	-3.4986275838461	0.00046765928721694943	0.009163594141413198	Piezo2+ vs Piezo2-	OL
Opcml	680.348689165198	-0.2055766672692321	0.08663534289404529	-2.3728960999283126	0.01764922784849686	0.14296860547665052	Piezo2+ vs Piezo2-	OL
Osbpl6	18.354932255631184	-0.7153464166175869	0.4919836714447606	-1.4540043870092247	0.1459450899158444	0.5567520677099933	Piezo2+ vs Piezo2-	OL
Osbpl8	135.72886002169002	0.12244138454588939	0.13119485537025577	0.9332788560979585	0.35067600915224506	0.8603726112872341	Piezo2+ vs Piezo2-	OL
Osgin2	28.390697679006287	0.1315984617147916	0.30635682360094746	0.4295594273630685	0.6675161560597647	0.9981903108187752	Piezo2+ vs Piezo2-	OL
Ost4	13.989799336942873	0.026866492721681182	0.988847835168752	0.027169491367796013	0.9783245490808541	0.9981903108187752	Piezo2+ vs Piezo2-	OL
P2rx7	111.87736213690415	-0.055637916966110305	0.17194254715100168	-0.32358434772545575	0.7462527396384777	0.9981903108187752	Piezo2+ vs Piezo2-	OL
P2ry12	18.05152372212435	0.7234637403490095	0.5094190033850515	1.420174228958179	0.1555569643539443	0.5796882550032519	Piezo2+ vs Piezo2-	OL
P2ry14	50.03113681506611	0.035340115747617785	0.37927113722568195	0.09317902755829521	0.9257613354758659	0.9981903108187752	Piezo2+ vs Piezo2-	OL
Pabpc1	56.35398320690258	-0.03765136973073449	0.5871801611569667	-0.06412234646440892	0.9488728085538243	0.9981903108187752	Piezo2+ vs Piezo2-	OL
Pacrg	4606.429624685406	-0.3158271942774059	0.18316435125311206	-1.7242830939355063	0.08465674975997595	0.4091742905065504	Piezo2+ vs Piezo2-	OL
Pacs1	26.82978191622636	0.019294460745706614	0.32511854921642946	0.05934592410124962	0.9526765834042046	0.9981903108187752	Piezo2+ vs Piezo2-	OL
Pacs2	1229.33784533649	-0.008495697378373844	0.10373418608128945	-0.08189872306624493	0.9347272498752878	0.9981903108187752	Piezo2+ vs Piezo2-	OL
Pacsin1	84.06284311838321	0.48711011419355255	0.18776909417003929	2.5941974974456503	0.009481200628560279	0.09104464179743314	Piezo2+ vs Piezo2-	OL
Pag1	97.6650370251075	0.1723631659785147	0.1733542133081434	0.9942831079169268	0.3200850571525907	0.8494285242754753	Piezo2+ vs Piezo2-	OL
Pak3	341.2319806862006	0.4173025941202424	0.1263179589098088	3.303588798629948	0.0009545573298972942	0.015728501458534962	Piezo2+ vs Piezo2-	OL
Pak5	1893.4038793360353	-0.3070657132158755	0.07180434673733509	-4.276422350016519	1.8992075823601e-05	0.0005859257434940733	Piezo2+ vs Piezo2-	OL
Pakap	839.9392451073676	-0.7920933829835958	0.16057217317307523	-4.932943033222982	8.099978470499495e-07	4.109305165424869e-05	Piezo2+ vs Piezo2-	OL
Pam	397.5904528631348	0.05687562115840535	0.0951630053881642	0.5976652473974849	0.5500633184700838	0.9981903108187752	Piezo2+ vs Piezo2-	OL
Pappa	20.904845572424627	0.11040257613557095	0.5658085666932384	0.19512354996814205	0.8452962266959864	0.9981903108187752	Piezo2+ vs Piezo2-	OL
Pard3b	50.19760172660844	0.7906897899976605	0.3700582706437691	2.1366629331703435	0.03262541690852454	0.22003188147609573	Piezo2+ vs Piezo2-	OL
Pard3bos1	13.117664970463467	0.5780846146154831	0.782705872939859	0.7385719650271507	0.4601669530470278	0.9580856163466415	Piezo2+ vs Piezo2-	OL
Pard6g	11.568778228298518	-0.2751223920280331	0.4592503369396356	-0.5990684598326065	0.5491272331441694	0.9981903108187752	Piezo2+ vs Piezo2-	OL
Parm1	245.04995126062283	-0.10896911485506645	0.11547113320527405	-0.9436913956785294	0.34532737220819876	0.8570928636581892	Piezo2+ vs Piezo2-	OL
Parvb	32.74902121682835	-0.8823904533446313	0.32181658920970363	-2.7419048082994997	0.006108404108495728	0.0651263673332265	Piezo2+ vs Piezo2-	OL
Pbx1	55.12832651158983	0.7216578306325555	0.6706042528552363	1.0761307098187165	0.2818688029887252	0.7920731866931231	Piezo2+ vs Piezo2-	OL
Pbx3	211.73343931040444	0.1064510665859261	0.1244467590515022	0.855394446567077	0.39233281698339906	0.899101630329886	Piezo2+ vs Piezo2-	OL
Pcbp1	24.72176616924113	-0.4379152974380328	0.8002895281804049	-0.5471960859386829	0.584244024922141	0.9981903108187752	Piezo2+ vs Piezo2-	OL
Pcca	290.82594073183276	0.2015360285874043	0.11757771527207041	1.7140665484191244	0.08651650452975332	0.4131408145755407	Piezo2+ vs Piezo2-	OL
Pcdh10	121.96002720446214	-0.11921371667172134	0.2611359298238725	-0.45651977784951703	0.6480162519558765	0.9981903108187752	Piezo2+ vs Piezo2-	OL
Pcdh11x	537.9910163223869	0.18863235755899133	0.15285906785540015	1.234027920001655	0.21719250059251072	0.6808725553745274	Piezo2+ vs Piezo2-	OL
Pcdh15	327.0769826246119	-0.7014061773054417	0.1509536718069007	-4.646499610838732	3.3761477000920136e-06	0.00014103815015527215	Piezo2+ vs Piezo2-	OL
Pcdh17	144.09074024192404	-0.4265828137626761	0.1664792266811572	-2.5623786358623115	0.010395791392535573	0.09540441467833279	Piezo2+ vs Piezo2-	OL
Pcdh7	54.725605883626926	-0.7240547994526609	0.44281060289183755	-1.6351342870385628	0.10202089991379538	0.4565750150463065	Piezo2+ vs Piezo2-	OL
Pcdh9	24904.093853594248	-0.07027922876638784	0.05046174996945582	-1.3927227812933047	0.1637036368644864	0.6009374011481147	Piezo2+ vs Piezo2-	OL
Pcgf5	14.35320767265413	0.3530782832926152	0.6481833223824958	0.5447197900662155	0.5859462517230647	0.9981903108187752	Piezo2+ vs Piezo2-	OL
Pclo	326.0764962651387	-0.16320326266867133	0.09412971591887287	-1.7338123362587277	0.08295138608898533	0.4071752385362663	Piezo2+ vs Piezo2-	OL
Pcna	49.21032252308825	-0.0954189958821346	0.5300610839785647	-0.18001509404526156	0.8571407184383508	0.9981903108187752	Piezo2+ vs Piezo2-	OL
Pcsk1n	34.07303036401241	-0.32085208100768076	1.1119115756591944	-0.288558989789691	0.7729188824022143	0.9981903108187752	Piezo2+ vs Piezo2-	OL
Pcsk2	9.473952029571828	-0.2208246854495181	0.9615254788811557	-0.22966077373890578	0.8183553781930843	0.9981903108187752	Piezo2+ vs Piezo2-	OL
Pcsk6	383.49054782578884	0.01767403627527168	0.10917584036695471	0.1618859650254751	0.8713956553157731	0.9981903108187752	Piezo2+ vs Piezo2-	OL
Pde11a	23.216073551345012	0.8172854301975693	0.35297404334522714	2.315426433207218	0.020589606309920426	0.15880281462438625	Piezo2+ vs Piezo2-	OL
Pde1c	515.9836955636141	-0.31439467069846116	0.09994974921393567	-3.145527359208483	0.0016578768776294832	0.02428203507639142	Piezo2+ vs Piezo2-	OL
Pde3a	17.60292346704864	0.3653888172384824	0.5856069197202887	0.623948940721206	0.5326611178617049	0.9981903108187752	Piezo2+ vs Piezo2-	OL
Pde4a	39.062501852420596	-0.492292668257201	0.27650424828314735	-1.7804162913008152	0.07500785755166071	0.39264040956645496	Piezo2+ vs Piezo2-	OL
Pde4b	14676.217178400106	-0.17710261183431847	0.07582260539796318	-2.3357494892819393	0.019504301546059657	0.1537023763140571	Piezo2+ vs Piezo2-	OL
Pde4d	160.49221069717365	0.4772016675561485	0.26505060224666677	1.8004172166039654	0.07179478432480674	0.38272954879033005	Piezo2+ vs Piezo2-	OL
Pde5a	13.089742470300813	0.8021392769083987	0.8920508670835077	0.8992080009191986	0.3685418794465788	0.8774806653489972	Piezo2+ vs Piezo2-	OL
Pde8b	32.194650712768656	0.46769196564698795	0.345121155001846	1.3551529915472331	0.17536881824169148	0.6182630561711137	Piezo2+ vs Piezo2-	OL
Pdgfc	12.602308199008231	-2.0059310919003104	0.686103971452667	-2.9236546869903894	0.003459482879306616	0.0432435359913327	Piezo2+ vs Piezo2-	OL
Pdgfrl	18.0779287249865	0.8474929509471045	0.6329276162482979	1.3390045388928529	0.18056919529280702	0.6249939260574903	Piezo2+ vs Piezo2-	OL
Pdk1	21.880507341623023	0.9755925670982429	0.42443648498186726	2.2985596234497185	0.021529958536498205	0.16259604103084582	Piezo2+ vs Piezo2-	OL
Pdlim5	76.76120570310535	0.44655283920350713	0.27231551112859936	1.6398362228900918	0.1010392244171458	0.4549902962883895	Piezo2+ vs Piezo2-	OL
Peak1	141.52833229088793	0.04143750111794376	0.19036314665775678	0.21767606727179142	0.8276815121004738	0.9981903108187752	Piezo2+ vs Piezo2-	OL
Peg3	28.092707004010993	0.2954055412931732	0.3346508733191927	0.8827275373980962	0.3773835000104828	0.8883215503493508	Piezo2+ vs Piezo2-	OL
Pex5l	2653.40308286793	-0.4839215786419908	0.06725295889837209	-7.195543312425241	6.221253346975974e-13	1.1276021691393953e-10	Piezo2+ vs Piezo2-	OL
Pfdn5	48.689533354274786	-0.4179468901085672	1.0750427604897714	-0.3887723404770966	0.6974445634805493	0.9981903108187752	Piezo2+ vs Piezo2-	OL
Pfdn6	41.18575738074373	-0.12113732113724225	0.675657925944546	-0.17928794510609275	0.8577116119036132	0.9981903108187752	Piezo2+ vs Piezo2-	OL
Phactr1	1672.10326682673	-0.021756357497915272	0.1052931126437017	-0.20662659647583956	0.8363014874970812	0.9981903108187752	Piezo2+ vs Piezo2-	OL
Phactr3	279.02211374701733	-0.826449341078119	0.17386369276024727	-4.753432576735658	1.9999181768414586e-06	9.062129238812859e-05	Piezo2+ vs Piezo2-	OL
Phkg1	19.093029784960734	0.14314230043231604	0.3913574202274773	0.3657584934741094	0.7145452943104835	0.9981903108187752	Piezo2+ vs Piezo2-	OL
Phlda3	69.32426936003617	-0.2159844931608774	0.4291453046289634	-0.5032898900003493	0.6147604734530638	0.9981903108187752	Piezo2+ vs Piezo2-	OL
Phldb1	1670.786641763885	-0.383070172687274	0.10379039660508246	-3.6908055582910797	0.00022354497540879922	0.0049112153688296795	Piezo2+ vs Piezo2-	OL
Piezo2	756.5471677330786	12.53375095488837	1.645418466561273	7.617363734273875	2.5890899621477643e-14	5.3631149215917975e-12	Piezo2+ vs Piezo2-	OL
Pigk	109.11693138198281	0.09669617218202159	0.20164450540984946	0.4795378479839223	0.6315560496224927	0.9981903108187752	Piezo2+ vs Piezo2-	OL
Pigyl	44.25857613826132	-0.37899426370218475	0.6306193075225341	-0.6009874090140224	0.5478483725470693	0.9981903108187752	Piezo2+ vs Piezo2-	OL
Pik3c2b	807.2349997123646	-0.16526706801810934	0.07228209115457282	-2.2864179131825515	0.02222982135592004	0.16615072662929928	Piezo2+ vs Piezo2-	OL
Pik3r3	123.18197751160497	-0.03310433086059761	0.21673290663376224	-0.15274252246585557	0.8786013261126604	0.9981903108187752	Piezo2+ vs Piezo2-	OL
Pip4k2a	1503.7228392029183	-0.061786493024510794	0.08586569155573633	-0.7195713666896228	0.47178894688788287	0.9622469014470058	Piezo2+ vs Piezo2-	OL
Pip5k1b	8.910767620624458	-0.12397158794367709	0.9879914913935146	-0.12547839634612754	0.9001448270718846	0.9981903108187752	Piezo2+ vs Piezo2-	OL
Pkia	53.18402017703826	0.9363434220416156	0.31487696188504927	2.9736803113066186	0.0029425146669956243	0.03809505595663978	Piezo2+ vs Piezo2-	OL
Plagl1	90.04174558697946	-0.3970129709324604	0.21623734165453928	-1.8360056033556322	0.06635682793743221	0.3658456293128392	Piezo2+ vs Piezo2-	OL
Platr31	14.33922675875691	-0.4468889134209815	0.4333670411486286	-1.0312018935185139	0.3024461528922302	0.8287896214096598	Piezo2+ vs Piezo2-	OL
Plcl1	8047.657371882229	-0.10966996326814414	0.08563975684455527	-1.2805963878109334	0.2003354694306907	0.6485316141857093	Piezo2+ vs Piezo2-	OL
Plek	13.249498722903278	0.2875642671943113	0.49324503428569727	0.5830048904815702	0.559890008032097	0.9981903108187752	Piezo2+ vs Piezo2-	OL
Plekha1	570.2600005270962	-0.4791549501294786	0.11611857833921115	-4.1264279754592605	3.684413232749122e-05	0.0010475292524482797	Piezo2+ vs Piezo2-	OL
Plekhh1	1242.4237554213494	-0.21076350116753137	0.07229183624707293	-2.9154536958668706	0.003551718065594697	0.044017018761643684	Piezo2+ vs Piezo2-	OL
Plp1	18606.39652714503	-0.24389727485156742	0.2826117484974968	-0.8630118038200655	0.38813097707975974	0.8961622878433944	Piezo2+ vs Piezo2-	OL
Plpp3	12.79372814854633	0.25024768799965413	0.897231523313492	0.2789109404844415	0.7803131722949634	0.9981903108187752	Piezo2+ vs Piezo2-	OL
Plxdc2	2448.402389766441	-0.16274734322463447	0.050723631979706064	-3.2085112377155443	0.0013342409492692064	0.020574480596288296	Piezo2+ vs Piezo2-	OL
Pmp22	180.29577872268433	0.025695501215010727	0.6211758290779507	0.0413659064184003	0.9670041922579745	0.9981903108187752	Piezo2+ vs Piezo2-	OL
Pold2	12.24398939064864	-0.4737535355113059	0.5261911499017242	-0.9003449328248642	0.3679367161130238	0.8774806653489972	Piezo2+ vs Piezo2-	OL
Polr2k	19.296963763129455	-0.18638476965232076	0.5107076286040948	-0.3649539564579481	0.7151457765201337	0.9981903108187752	Piezo2+ vs Piezo2-	OL
Polr3k	18.371774882320285	0.05305195813524358	0.36922052179789067	0.14368637441091084	0.8857481311861501	0.9981903108187752	Piezo2+ vs Piezo2-	OL
Pomp	37.14353881714235	-0.3342453111255551	1.6622185533939213	-0.20108385292842046	0.8406330076175649	0.9981903108187752	Piezo2+ vs Piezo2-	OL
Pp2d1	10.789347616275991	-0.01556139768346366	0.4894428901248728	-0.03179410304538992	0.9746362493487347	0.9981903108187752	Piezo2+ vs Piezo2-	OL
Ppfia2	351.2006475997189	0.00288280161233041	0.09825036317202114	0.029341383779753278	0.9765923216149948	0.9981903108187752	Piezo2+ vs Piezo2-	OL
Ppfibp2	729.8118666036263	-0.1672343484205533	0.07979310216325003	-2.0958496898441896	0.03609552683660972	0.23297198077677383	Piezo2+ vs Piezo2-	OL
Ppia	242.99346886686544	-0.3212509513318015	0.741908202819629	-0.43300633435630487	0.6650101680096501	0.9981903108187752	Piezo2+ vs Piezo2-	OL
Ppib	88.38002257047326	0.06632935232700185	0.44099733608059294	0.15040760317626964	0.8804430430425574	0.9981903108187752	Piezo2+ vs Piezo2-	OL
Ppm1e	16.908962300499294	-0.17965367128736656	0.7394279004369639	-0.24296306804382203	0.8080340077238057	0.9981903108187752	Piezo2+ vs Piezo2-	OL
Ppm1h	123.0130573666826	-0.21104979769630275	0.20365893025343088	-1.036290416696556	0.30006667566430534	0.8257158188917347	Piezo2+ vs Piezo2-	OL
Ppm1l	174.05383927704054	-0.11468440344537195	0.16107859021243875	-0.7119779437734105	0.47647843421256897	0.9649353765478001	Piezo2+ vs Piezo2-	OL
Ppp1r14a	458.6055904022123	-0.18567227026225705	0.33958020072390604	-0.5467700115214225	0.5845367481166008	0.9981903108187752	Piezo2+ vs Piezo2-	OL
Ppp1r16b	1955.300744890983	-0.27384140818849817	0.09802351963733301	-2.793629622784975	0.005212013589085292	0.05858464886956337	Piezo2+ vs Piezo2-	OL
Ppp4r4	27.216226148252545	-0.3278965658561691	0.3797376168627508	-0.8634819182917064	0.3878725567885499	0.8961622878433944	Piezo2+ vs Piezo2-	OL
Prdm9	10.098759135943814	0.2704140543167362	0.5757063398848964	0.4697083140873546	0.6385634270375222	0.9981903108187752	Piezo2+ vs Piezo2-	OL
Prickle1	271.60865527087117	-0.799630643834536	0.09773703557173838	-8.181449735577585	2.804490819769503e-16	8.133023377331558e-14	Piezo2+ vs Piezo2-	OL
Prima1	341.91928390357043	0.03263710894291773	0.19007025292607171	0.17171076715309058	0.8636649205821054	0.9981903108187752	Piezo2+ vs Piezo2-	OL
Prkaa2	53.81315990478226	0.09015407588195565	0.2930181993967084	0.3076739808911964	0.758330420167681	0.9981903108187752	Piezo2+ vs Piezo2-	OL
Prkar1a	74.5703079761518	0.14027561499871039	0.7656532628651026	0.18321036662704718	0.8546329606477843	0.9981903108187752	Piezo2+ vs Piezo2-	OL
Prkar2b	10.21779076369418	-0.2203016519231707	0.6865958725237142	-0.32086072861668957	0.7483159356427227	0.9981903108187752	Piezo2+ vs Piezo2-	OL
Prkcb	278.0210826370095	0.0026372651695959577	0.13847535715985412	0.019045014388744518	0.9848051956222702	0.9998436954052383	Piezo2+ vs Piezo2-	OL
Prkce	45.58298262004501	-0.03967155202647501	0.32986891583841416	-0.12026459639473294	0.90427354849672	0.9981903108187752	Piezo2+ vs Piezo2-	OL
Prkd1	42.455504993467706	0.6509570106354142	0.6475580712238764	1.0052488565312976	0.3147770350099941	0.8483767672202444	Piezo2+ vs Piezo2-	OL
Pros1	31.05786558672758	0.9242314582232973	0.5384085723161961	1.716598705416814	0.08605251919641614	0.4131408145755407	Piezo2+ vs Piezo2-	OL
Prr5l	6990.423931845161	0.05184345484887603	0.09346386578138907	0.5546898195944225	0.5791068407244995	0.9981903108187752	Piezo2+ vs Piezo2-	OL
Prtg	85.68149498085228	-0.3350700531062797	0.2091239488763432	-1.6022557670064348	0.10909906268886084	0.4750559786752199	Piezo2+ vs Piezo2-	OL
Prune2	96.47261421195924	0.2771230006141904	0.148790496180477	1.8625047145353368	0.06253198152852336	0.35418505162640185	Piezo2+ vs Piezo2-	OL
Psma7	65.47662449165755	-0.2194789393013635	0.6553430795128207	-0.33490693067900135	0.7376952938014476	0.9981903108187752	Piezo2+ vs Piezo2-	OL
Psmb4	29.16618368768585	-0.36683476830722905	1.5610954465091558	-0.23498548351257237	0.8142200002750553	0.9981903108187752	Piezo2+ vs Piezo2-	OL
Pstpip2	1270.493217415967	-0.15212144151232188	0.10251297149704411	-1.483923832182625	0.13782912854308763	0.5430767293137964	Piezo2+ vs Piezo2-	OL
Ptch1	132.4636540868699	0.11248376239236726	0.1540103333730219	0.7303650341430346	0.4651670854538177	0.9580856163466415	Piezo2+ vs Piezo2-	OL
Ptgds	616.6389708053182	-0.8317401582256068	0.6097613087160036	-1.3640422019839729	0.17255428381085303	0.6135298136826258	Piezo2+ vs Piezo2-	OL
Ptma	894.1062367054111	-0.4989921839164071	0.49106937959724456	-1.0161337779310544	0.3095656859557997	0.8374444862610253	Piezo2+ vs Piezo2-	OL
Ptn	595.3073292086979	-0.43629657060593025	0.19543711955154455	-2.232414045024141	0.02558761039549477	0.18271293675863182	Piezo2+ vs Piezo2-	OL
Ptpn13	20.57283474618824	0.5038097531809832	0.3921456297037651	1.2847516713665061	0.19887907553072037	0.6485316141857093	Piezo2+ vs Piezo2-	OL
Ptprd	8821.86109186302	-0.23545198344328602	0.04740433271129452	-4.966887412533653	6.803606047463245e-07	3.794318757239118e-05	Piezo2+ vs Piezo2-	OL
Ptprj	93.3099399909527	-0.5761863033086209	0.3557866564624076	-1.6194713681441864	0.1053458820867028	0.46301511123653744	Piezo2+ vs Piezo2-	OL
Ptprm	460.51423146396564	0.1928880709837514	0.10278503657914562	1.8766162605315166	0.06057070712080253	0.34442166794181833	Piezo2+ vs Piezo2-	OL
Ptprn	10.859803648901085	0.2471116969838493	0.7771303256468907	0.3179797375403555	0.7505003069432487	0.9981903108187752	Piezo2+ vs Piezo2-	OL
Pvt1	187.96486917450443	-0.4107071147625678	0.26541646432939314	-1.5474063216095846	0.1217652978331597	0.5051251869525859	Piezo2+ vs Piezo2-	OL
Pzp	16.18239212525343	-0.09083100425386542	0.4346113153896854	-0.20899364797353157	0.8344531973121851	0.9981903108187752	Piezo2+ vs Piezo2-	OL
Qpct	20.252018917855835	-0.0959796505593916	0.5257291139886845	-0.18256483806117957	0.855139475758175	0.9981903108187752	Piezo2+ vs Piezo2-	OL
Rab33a	63.139410098121104	-0.30320213999921086	0.3170922919260098	-0.9561952394287779	0.3389736046370353	0.8548030029977413	Piezo2+ vs Piezo2-	OL
Rab37	170.9453396339085	0.3505405296612575	0.14799862507277767	2.368539096149581	0.017858492814823896	0.1438600810083036	Piezo2+ vs Piezo2-	OL
Rab3a	8.7960218493745	-0.19581711074195152	1.1150832722513848	-0.17560761210827888	0.8606022216949064	0.9981903108187752	Piezo2+ vs Piezo2-	OL
Rab3b	38.20800052451577	0.5557206620205354	0.300114233512375	1.8516971205153476	0.06406932774419374	0.35868928659876803	Piezo2+ vs Piezo2-	OL
Rab40b	25.223901894895786	0.5966509901179733	0.3124593522027552	1.909531546781182	0.05619355615720914	0.32976214230248635	Piezo2+ vs Piezo2-	OL
Rabac1	75.93659469317517	-0.15817180548675427	0.8546356099524036	-0.18507514038124762	0.8531700998561127	0.9981903108187752	Piezo2+ vs Piezo2-	OL
Rack1	38.62234335709292	0.0005814608621523464	1.2678729709232948	0.00045861129268250984	0.9996340811429857	0.9998436954052383	Piezo2+ vs Piezo2-	OL
Rad18	40.18375852937505	0.15689275098978817	0.22836233197160027	0.6870342829101069	0.4920611248383684	0.9810486526699738	Piezo2+ vs Piezo2-	OL
Rad21	72.2203767468433	0.07364291158059318	0.30187772292184695	0.24394947354117474	0.8072699520512838	0.9981903108187752	Piezo2+ vs Piezo2-	OL
Rad51b	129.51803757338627	0.058975372637835755	0.1982832304221796	0.2974299566951118	0.7661382757943992	0.9981903108187752	Piezo2+ vs Piezo2-	OL
Rag2	9.236116282890956	0.030333171415540993	0.5588695986072697	0.05427593751947276	0.9567153203659352	0.9981903108187752	Piezo2+ vs Piezo2-	OL
Ralyl	190.3724388423753	-0.6637427735272536	0.15779352859147172	-4.206400474417979	2.5947027215334682e-05	0.0007524637892447058	Piezo2+ vs Piezo2-	OL
Ran	14.45440912419128	0.06873675902539976	1.3027635686378916	0.052762266830402464	0.9579213263085669	0.9981903108187752	Piezo2+ vs Piezo2-	OL
Ranbp17	108.7912193323612	0.032877732817314244	0.18862259431409503	0.17430431882707606	0.8616263052685194	0.9981903108187752	Piezo2+ vs Piezo2-	OL
Rap1a	1055.5018918857545	0.04049066732884933	0.15332246557585966	0.26408828723678257	0.791711889039542	0.9981903108187752	Piezo2+ vs Piezo2-	OL
Rap1gap	10.166244998883034	-0.46759580578752397	0.5857327834091275	-0.7983090908212214	0.42469114383232354	0.9218595187977082	Piezo2+ vs Piezo2-	OL
Rapgef4	41.928188025055995	0.5636422700301682	0.3198753418135566	1.7620685196756876	0.07805772132795273	0.39597122185588385	Piezo2+ vs Piezo2-	OL
Rapgef4os1	16.81893562565472	0.6819485862243818	0.5269935514087405	1.2940359220742286	0.1956530130812585	0.6447656112905109	Piezo2+ vs Piezo2-	OL
Rapgef5	448.8000736732652	0.32648081776178967	0.08578995581824823	3.80558323696379	0.0001414704262619195	0.003362821607865299	Piezo2+ vs Piezo2-	OL
Raph1	62.20996238913306	-0.16608733822888264	0.19407159351897274	-0.855804475128637	0.392105939478374	0.899101630329886	Piezo2+ vs Piezo2-	OL
Rasal1	36.2692931161658	-1.0731725606977423	0.31573543827812944	-3.3989613790276882	0.0006764226729614063	0.012108800935728877	Piezo2+ vs Piezo2-	OL
Rasgef1b	29.913226231258463	-0.4528862157549278	0.33253783651468916	-1.3619088296886859	0.17322665928484915	0.6135298136826258	Piezo2+ vs Piezo2-	OL
Rasgrp3	476.58046142597095	0.04222623062729237	0.08392226044955699	0.503158880624685	0.614852572090286	0.9981903108187752	Piezo2+ vs Piezo2-	OL
Rassf3	11.520612348516911	-0.10173381277000841	0.5664138549612561	-0.17961038890365286	0.8574584481589937	0.9981903108187752	Piezo2+ vs Piezo2-	OL
Rbfox2	145.22868371506118	0.2706610520675019	0.2060530721493004	1.313550189979154	0.18899762029824385	0.6360244452468345	Piezo2+ vs Piezo2-	OL
Rbms3	105.50637346180808	1.1924515121085715	0.24170386065529326	4.933522819518345	8.07596018652307e-07	4.109305165424869e-05	Piezo2+ vs Piezo2-	OL
Rbpj	105.78707049345401	0.16992531646252826	0.2057252770605432	0.8259817115838453	0.4088144662576424	0.9122916806379122	Piezo2+ vs Piezo2-	OL
Rbx1	77.05614030596053	-0.1503019027072181	0.7540048548883154	-0.1993381100039218	0.8419982698429016	0.9981903108187752	Piezo2+ vs Piezo2-	OL
Rcan1	31.070780168764408	0.4244583241447913	0.432024771926418	0.9824860788702288	0.3258604379041887	0.8522164095967723	Piezo2+ vs Piezo2-	OL
Rdh10	11.813682505792654	0.6930077652762531	0.9477866272799574	0.7311854222559655	0.4646659031303656	0.9580856163466415	Piezo2+ vs Piezo2-	OL
Reep4	8.181202222028585	0.628930174135046	0.7973606505751807	0.7887650007325588	0.43024936900890565	0.9269860104946703	Piezo2+ vs Piezo2-	OL
Reps2	427.77072829412776	-0.01292041122670309	0.0965292079318193	-0.13384975908876265	0.8935213791139422	0.9981903108187752	Piezo2+ vs Piezo2-	OL
Rex1bd	31.36415807596195	0.08854891494603978	0.747184181118649	0.11851015744668002	0.9056634473348004	0.9981903108187752	Piezo2+ vs Piezo2-	OL
Rffl	1006.8592626793761	0.011268722667809566	0.08750478833851737	0.12877835466804236	0.8975330333692241	0.9981903108187752	Piezo2+ vs Piezo2-	OL
Rfx3	247.5971177829857	-0.09544203146783688	0.13587069797958048	-0.7024474952073958	0.48240013454357533	0.9728514535301588	Piezo2+ vs Piezo2-	OL
Rgl1	14.49524131461806	1.1373590682236085	0.4982829533695806	2.2825566488525246	0.022456497009105125	0.16698420852924326	Piezo2+ vs Piezo2-	OL
Rhbdd1	41.611220337129666	0.2816208760806882	0.2658831688565904	1.0591903101342464	0.2895131171213896	0.8042031031149711	Piezo2+ vs Piezo2-	OL
Rhbdl2	43.487832440802975	-0.5069074399602858	0.24612675469499534	-2.059538145653667	0.0394427147106369	0.24758413995854334	Piezo2+ vs Piezo2-	OL
Rhoa	134.5976102052228	0.02257540715665112	0.4954131258287391	0.04556885148912119	0.9636538962816654	0.9981903108187752	Piezo2+ vs Piezo2-	OL
Rhoj	262.3596016268726	0.43947297569216764	0.44181366919176435	0.9947020799427082	0.3198811825643991	0.8494285242754753	Piezo2+ vs Piezo2-	OL
Rhoq	41.34363213658684	0.1421609027448599	0.2962410618701736	0.4798825046311821	0.6313109422393527	0.9981903108187752	Piezo2+ vs Piezo2-	OL
Rictor	243.56319024592895	-0.19945796954999925	0.14629696509348042	-1.3633773566153622	0.1727636136042896	0.6135298136826258	Piezo2+ vs Piezo2-	OL
Rimkla	11.485720574771449	0.5002342698545252	0.5375481639291174	0.9305850218111573	0.3520682653600625	0.8607549172112847	Piezo2+ vs Piezo2-	OL
Rims1	74.03615470590937	0.5900536936576797	0.2451631344834163	2.40677985660847	0.01609386794650742	0.1356750495490451	Piezo2+ vs Piezo2-	OL
Rims2	63.34257266508402	0.16884870127389537	0.3818271491872769	0.44221240326491085	0.6583355115048446	0.9981903108187752	Piezo2+ vs Piezo2-	OL
Rnasek	68.79918638160156	-0.28174925107721893	1.6185608593126495	-0.17407393083561204	0.8618073605716376	0.9981903108187752	Piezo2+ vs Piezo2-	OL
Rnf125	19.45461288271063	0.05036623878175074	0.48382489073644125	0.10410013983589621	0.9170898798893168	0.9981903108187752	Piezo2+ vs Piezo2-	OL
Rnf152	67.94446767779257	0.6931412587188802	0.21257596689675448	3.260675554426763	0.0011114713914220588	0.017789376078303873	Piezo2+ vs Piezo2-	OL
Rnf213	89.49985583085248	0.1160456226248709	0.3363319098898292	0.34503304388478473	0.7300695289502626	0.9981903108187752	Piezo2+ vs Piezo2-	OL
Rnf220	5887.734143875489	0.044753122989314775	0.12580181223177878	0.35574307075053163	0.722032986458615	0.9981903108187752	Piezo2+ vs Piezo2-	OL
Rnls	40.013715854511354	0.1157861387921614	0.2570222706646507	0.45049068507854373	0.6523566692475096	0.9981903108187752	Piezo2+ vs Piezo2-	OL
Robo1	1312.3188792127166	-0.13147302237505631	0.07599252109024579	-1.7300784404681615	0.08361626159244799	0.4071752385362663	Piezo2+ vs Piezo2-	OL
Ror1	10.965672493538326	0.4787433603139838	0.8418143516862966	0.5687042034327162	0.5695568947376461	0.9981903108187752	Piezo2+ vs Piezo2-	OL
Rora	188.5277680678829	0.8766297222223682	0.1889710998232662	4.638961846770377	3.5016368314412393e-06	0.00014103815015527215	Piezo2+ vs Piezo2-	OL
Rpl10	32.29516124231006	-0.2841789188072803	1.5593292199274247	-0.18224433633104542	0.855390980187517	0.9981903108187752	Piezo2+ vs Piezo2-	OL
Rpl10a	14.685270811326149	-0.2695065125974679	1.377695682236273	-0.19562122177809646	0.8449066486202255	0.9981903108187752	Piezo2+ vs Piezo2-	OL
Rpl11	101.80614788836338	-0.17390141979842227	0.8136689610745174	-0.21372502592303758	0.8307614943721954	0.9981903108187752	Piezo2+ vs Piezo2-	OL
Rpl12	19.49604562535584	0.08647040265386115	1.4715867355981875	0.05875997694333093	0.9531432871219385	0.9981903108187752	Piezo2+ vs Piezo2-	OL
Rpl13	208.51160289549523	-0.3308667055668093	0.8950807670154127	-0.36965011176596085	0.7116432078163868	0.9981903108187752	Piezo2+ vs Piezo2-	OL
Rpl13a	43.15689117779956	-0.24774875938641758	1.2105467726399362	-0.2046585600704482	0.837838899299745	0.9981903108187752	Piezo2+ vs Piezo2-	OL
Rpl14	63.562450214045285	-0.21772581261860327	1.3169700184720254	-0.16532328721591782	0.8686895304664993	0.9981903108187752	Piezo2+ vs Piezo2-	OL
Rpl15	87.06897577565314	-0.2886806787348382	1.0620790722203155	-0.2718071434468063	0.785770312269088	0.9981903108187752	Piezo2+ vs Piezo2-	OL
Rpl17	54.084126835614875	-0.18838722967547816	1.3138699294011555	-0.14338347005273389	0.8859873370683145	0.9981903108187752	Piezo2+ vs Piezo2-	OL
Rpl18	60.01027283604654	-0.24505953858968582	0.8119842809511156	-0.30180330375686093	0.7628020122103504	0.9981903108187752	Piezo2+ vs Piezo2-	OL
Rpl18a	56.410679235425505	-0.26164653950680206	1.6566197142861596	-0.15794001317891235	0.8745040677904403	0.9981903108187752	Piezo2+ vs Piezo2-	OL
Rpl19	98.94880058383416	-0.3437610048251412	1.348218383630698	-0.2549742749386094	0.7987429683180062	0.9981903108187752	Piezo2+ vs Piezo2-	OL
Rpl21	101.31281385475938	-0.30738924657046096	0.7574818873126407	-0.4058040881492261	0.6848865546184701	0.9981903108187752	Piezo2+ vs Piezo2-	OL
Rpl22	31.161929211068724	0.10749902661625971	1.3205555930100066	0.08140439310944263	0.9351203555121136	0.9981903108187752	Piezo2+ vs Piezo2-	OL
Rpl22l1	25.09678784070438	-0.14170627342836728	1.3537308973467943	-0.10467831805132052	0.9166310671138093	0.9981903108187752	Piezo2+ vs Piezo2-	OL
Rpl23	120.96306683276681	-0.3539753530160343	1.2259840998205975	-0.28872752351994835	0.7727898985666519	0.9981903108187752	Piezo2+ vs Piezo2-	OL
Rpl23a	26.10911152618953	0.23723522114845363	0.7864910733521816	0.30163752544235484	0.7629283984336741	0.9981903108187752	Piezo2+ vs Piezo2-	OL
Rpl24	112.83204787087851	-0.15813035146130616	0.8743652228015738	-0.18085160221107272	0.8564840581598485	0.9981903108187752	Piezo2+ vs Piezo2-	OL
Rpl26	80.03262744482909	-0.22054518424516129	1.44487502255801	-0.1526396268202544	0.8786824734668865	0.9981903108187752	Piezo2+ vs Piezo2-	OL
Rpl27	41.059639014367434	-0.4788136002678462	1.6829728250075504	-0.2845046534044292	0.7760236684180497	0.9981903108187752	Piezo2+ vs Piezo2-	OL
Rpl27a	148.6849583943104	-0.2609923190661523	1.008886130251414	-0.2586935346222999	0.7958717084254413	0.9981903108187752	Piezo2+ vs Piezo2-	OL
Rpl28	108.38511041345966	-0.20624545538665712	0.7358668031995932	-0.2802755260733185	0.7792661259740865	0.9981903108187752	Piezo2+ vs Piezo2-	OL
Rpl29	26.991891297901756	-0.11946261519818885	1.1977971197936674	-0.09973526670256769	0.9205545013391382	0.9981903108187752	Piezo2+ vs Piezo2-	OL
Rpl3	99.48201190485281	-0.09257217240896488	1.0369642780307775	-0.08927228677998618	0.9288655180584503	0.9981903108187752	Piezo2+ vs Piezo2-	OL
Rpl30	135.30350755672703	-0.3139770190758687	1.5212053072547729	-0.206400160174621	0.8364783457237142	0.9981903108187752	Piezo2+ vs Piezo2-	OL
Rpl32	46.17914088228881	-0.5216458495775567	1.5553159150751068	-0.3353954296496517	0.737326815124292	0.9981903108187752	Piezo2+ vs Piezo2-	OL
Rpl34	55.80368204724971	-0.30234270914593336	1.137255174060794	-0.2658530082271326	0.790352417020071	0.9981903108187752	Piezo2+ vs Piezo2-	OL
Rpl35	16.787371928663426	-0.634991529393257	1.6034306569016314	-0.39602057417330083	0.6920898504329023	0.9981903108187752	Piezo2+ vs Piezo2-	OL
Rpl35a	67.05744710440402	-0.5299317183836647	1.5552279980796078	-0.3407421413696405	0.7332977108748151	0.9981903108187752	Piezo2+ vs Piezo2-	OL
Rpl36	24.75273134726127	-0.40891620587635286	1.3157875833768216	-0.31077676293837275	0.7559703360467398	0.9981903108187752	Piezo2+ vs Piezo2-	OL
Rpl36a	24.168603839807663	-0.0665653007894315	1.5444903706903559	-0.043098553446906995	0.965622972411706	0.9981903108187752	Piezo2+ vs Piezo2-	OL
Rpl36al	38.16783947911663	-0.22350589568754228	1.3394844846013	-0.16685963761205433	0.8674804923529744	0.9981903108187752	Piezo2+ vs Piezo2-	OL
Rpl37	78.54951105915218	-0.49977011361170803	1.6637427018429838	-0.3003890644016625	0.7638804041037892	0.9981903108187752	Piezo2+ vs Piezo2-	OL
Rpl37a	71.61771205312046	-0.4925491052276372	1.6265535920969512	-0.3028176308612392	0.7620288464066662	0.9981903108187752	Piezo2+ vs Piezo2-	OL
Rpl38	53.442018921652135	-0.13904700457721214	1.770643998772807	-0.07852905760479377	0.9374072169610773	0.9981903108187752	Piezo2+ vs Piezo2-	OL
Rpl39	28.54545808568021	-0.4887920761257815	1.743186420299951	-0.28040149374366674	0.7791694911575258	0.9981903108187752	Piezo2+ vs Piezo2-	OL
Rpl4	30.4514677658681	-0.3069722438907306	1.0070689515471927	-0.3048175037261542	0.7605051495112054	0.9981903108187752	Piezo2+ vs Piezo2-	OL
Rpl41	56.44835858419413	-0.21920891244931948	1.4715783672116312	-0.14896176604218492	0.88158380257281	0.9981903108187752	Piezo2+ vs Piezo2-	OL
Rpl5	96.9375918425147	-0.2905755675411861	0.8040297711805683	-0.361399015256027	0.7178011840386335	0.9981903108187752	Piezo2+ vs Piezo2-	OL
Rpl6	129.14680283035923	-0.2570380154304596	0.8546382174396647	-0.3007565191742737	0.7636001667646213	0.9981903108187752	Piezo2+ vs Piezo2-	OL
Rpl7	60.55194474399571	-0.3222957056748103	1.4778071946119196	-0.21809049708913275	0.8273586014310848	0.9981903108187752	Piezo2+ vs Piezo2-	OL
Rpl7a	26.00578754597065	-0.11355324386375915	1.476406514436146	-0.07691190925632446	0.9386936233959797	0.9981903108187752	Piezo2+ vs Piezo2-	OL
Rpl8	71.6572564266194	-0.3114674537053144	1.6708260354448754	-0.18641525035991127	0.852119133982962	0.9981903108187752	Piezo2+ vs Piezo2-	OL
Rpl9	64.40896757596137	-0.2551393696582223	1.3702366464953466	-0.1862009531789944	0.8522871765022977	0.9981903108187752	Piezo2+ vs Piezo2-	OL
Rplp0	44.85018381718633	-0.4362315354323642	1.0563410866310539	-0.4129646578678671	0.6796325076330167	0.9981903108187752	Piezo2+ vs Piezo2-	OL
Rplp1	140.260530149049	-0.2919038914680766	1.5357346566564483	-0.1900744312846337	0.8492508056993527	0.9981903108187752	Piezo2+ vs Piezo2-	OL
Rplp2	62.34255881085638	-0.43352125437061895	1.4485337542517702	-0.2992828113933398	0.7647242684224792	0.9981903108187752	Piezo2+ vs Piezo2-	OL
Rps10	121.1365683727847	-0.32484049550854016	1.0942476969411212	-0.2968619412374409	0.766571913501912	0.9981903108187752	Piezo2+ vs Piezo2-	OL
Rps11	29.403659737209512	-0.23733938612323055	1.5839992340014304	-0.14983554349560768	0.8808943662429353	0.9981903108187752	Piezo2+ vs Piezo2-	OL
Rps12	83.97199534709098	-0.0970380846211949	0.6609163967094555	-0.14682353941334228	0.8832713042708927	0.9981903108187752	Piezo2+ vs Piezo2-	OL
Rps13	55.43897469771378	0.10703075266956337	1.3204339847809494	0.08105725382955742	0.9353964202791588	0.9981903108187752	Piezo2+ vs Piezo2-	OL
Rps14	65.19747877963296	-0.15420877512686115	1.7208695930074616	-0.08961095933908603	0.9285963751547992	0.9981903108187752	Piezo2+ vs Piezo2-	OL
Rps15	74.46302171731708	-0.2667953964721653	0.8450002320530272	-0.31573411030190446	0.7522043337823077	0.9981903108187752	Piezo2+ vs Piezo2-	OL
Rps15a	44.64293244472409	0.05116852391230333	1.624206708071742	0.03150370187366767	0.974867839943518	0.9981903108187752	Piezo2+ vs Piezo2-	OL
Rps16	35.25506856894783	-0.4870315304948864	1.2605209849158667	-0.38637320308268663	0.6992202930625535	0.9981903108187752	Piezo2+ vs Piezo2-	OL
Rps17	36.95795176443927	0.09890853305076698	1.6491600765983978	0.05997509547695236	0.9521754699055274	0.9981903108187752	Piezo2+ vs Piezo2-	OL
Rps18	37.696994976753345	-0.3857398619418601	1.5636937332742775	-0.24668504690758392	0.8051519798343404	0.9981903108187752	Piezo2+ vs Piezo2-	OL
Rps19	36.05427418861006	-0.36126121000749206	1.5261713450025853	-0.23671078033959556	0.8128811711176517	0.9981903108187752	Piezo2+ vs Piezo2-	OL
Rps2	54.95205217652482	0.06059485861381402	1.2428965237694196	0.0487529391666844	0.9611161866476063	0.9981903108187752	Piezo2+ vs Piezo2-	OL
Rps20	45.908604236506555	-0.17272381298990308	1.6449802600736425	-0.1050005384150753	0.9163753814891435	0.9981903108187752	Piezo2+ vs Piezo2-	OL
Rps21	174.230160754911	-0.5710911124677259	1.0354698556911874	-0.5515284769796764	0.5812714509456347	0.9981903108187752	Piezo2+ vs Piezo2-	OL
Rps23	77.3118179225422	-0.2256136079334136	1.5374210724855732	-0.14674809131415148	0.8833308581004058	0.9981903108187752	Piezo2+ vs Piezo2-	OL
Rps24	144.87070439215054	-0.36687963089395786	1.399621759719474	-0.2621276986773137	0.7932229927288555	0.9981903108187752	Piezo2+ vs Piezo2-	OL
Rps25	27.798289694963618	0.3656286764691982	1.6714482822144237	0.21874961993128134	0.8268450937984658	0.9981903108187752	Piezo2+ vs Piezo2-	OL
Rps26	35.41297844624841	-0.24350938509842707	1.3365325017163725	-0.18219488473771703	0.8554297871987651	0.9981903108187752	Piezo2+ vs Piezo2-	OL
Rps27	84.20876037892774	-0.38304451237844095	0.8879145549600049	-0.4313979427848153	0.6661790454915898	0.9981903108187752	Piezo2+ vs Piezo2-	OL
Rps27a	192.90224417799627	-0.4271631094389316	0.9017495080748268	-0.47370484332272655	0.6357103990700004	0.9981903108187752	Piezo2+ vs Piezo2-	OL
Rps28	34.60453969370265	-0.5046293841194432	1.4596416884785632	-0.34572141101658754	0.7295520917152624	0.9981903108187752	Piezo2+ vs Piezo2-	OL
Rps29	139.66089371866977	-0.45711889202834016	1.7014673203843114	-0.26866157613011954	0.7881901227449226	0.9981903108187752	Piezo2+ vs Piezo2-	OL
Rps3	65.37711072902134	0.031737868898164615	1.110591321021212	0.02857745085652297	0.9772015963480745	0.9981903108187752	Piezo2+ vs Piezo2-	OL
Rps3a1	99.027687898501	-0.29263992890660223	1.1325220477095104	-0.25839667271684214	0.7961007842188774	0.9981903108187752	Piezo2+ vs Piezo2-	OL
Rps4x	35.96652992667045	-0.1860219759621007	1.3943119435261657	-0.13341489099753223	0.8938652693712494	0.9981903108187752	Piezo2+ vs Piezo2-	OL
Rps5	45.15301358019619	-0.04498862782815923	1.481198579665254	-0.030373123797030995	0.9757694790664772	0.9981903108187752	Piezo2+ vs Piezo2-	OL
Rps6	47.82375268644046	-0.1285560768725781	1.1887792731226339	-0.10814125025488759	0.913883647029642	0.9981903108187752	Piezo2+ vs Piezo2-	OL
Rps6ka2	95.06997790934967	0.47960062689728594	0.15322263599652527	3.1300899098757324	0.0017475280771319052	0.02473375076228426	Piezo2+ vs Piezo2-	OL
Rps7	73.1833181240524	-0.07083822487913008	1.6255425216512107	-0.043578204775088426	0.9652406252597943	0.9981903108187752	Piezo2+ vs Piezo2-	OL
Rps8	248.66438006983682	-0.40096151685781567	0.587189004748384	-0.6828491569416077	0.4947021640582001	0.9826275861430002	Piezo2+ vs Piezo2-	OL
Rps9	55.480107531606286	-0.27816732371662883	1.532064113923836	-0.18156376171764926	0.8559250900475563	0.9981903108187752	Piezo2+ vs Piezo2-	OL
Rpsa	121.81380931412247	-0.10696111271580415	0.9314993571115635	-0.11482682397921791	0.908582387219305	0.9981903108187752	Piezo2+ vs Piezo2-	OL
Rs1	37.55825849773953	0.061314048597471096	0.35825022030347525	0.17114866962407368	0.8641068675684191	0.9981903108187752	Piezo2+ vs Piezo2-	OL
Rsph3a	10.119297868823972	0.48284061528280836	0.6002898501035292	0.8043457926192407	0.4211972980516753	0.9197832562875439	Piezo2+ vs Piezo2-	OL
Rtn4	3049.313631786751	-0.026531246875197822	0.08639584096323903	-0.30708939897334553	0.7587753265148431	0.9981903108187752	Piezo2+ vs Piezo2-	OL
Rundc3b	37.272012019532355	0.5772700837561037	0.2998101681383362	1.9254519863040267	0.05417283720169558	0.32325355531875966	Piezo2+ vs Piezo2-	OL
Runx2	212.66751461288047	-0.20711148822313086	0.28229489547752246	-0.7336706810542452	0.4631494715945649	0.9580856163466415	Piezo2+ vs Piezo2-	OL
Ryr3	22.183800113631907	0.7285164824970171	0.44689895925100726	1.6301592729551095	0.10306783906437862	0.45984112813338157	Piezo2+ vs Piezo2-	OL
S100a1	9.786484010910643	0.18109295239297515	1.717486319214723	0.10544069572313991	0.9160261255052337	0.9981903108187752	Piezo2+ vs Piezo2-	OL
S100a13	40.52447927173867	-0.45261536960007326	1.713437764287923	-0.2641562938751807	0.7916594876201337	0.9981903108187752	Piezo2+ vs Piezo2-	OL
S100b	417.48754456019236	0.07864645629213983	0.4930288282709335	0.15951695272658856	0.8732616029834949	0.9981903108187752	Piezo2+ vs Piezo2-	OL
Samd12	9.047939889485576	0.6194749306377305	0.6568670888486794	0.9430750012510327	0.3456425414528177	0.8570928636581892	Piezo2+ vs Piezo2-	OL
Samd4	524.7490995905143	-0.15403844704240383	0.15847377098856533	-0.9720122521317326	0.33104445330382615	0.8541182514066689	Piezo2+ vs Piezo2-	OL
Sap30bp	77.05227382672554	0.15981972937888844	0.20426539571072322	0.7824121595476803	0.4339723900199507	0.9319623212365236	Piezo2+ vs Piezo2-	OL
Sap30bpos	9.019450702006523	0.24982514954748633	0.749512475392855	0.3333168662957093	0.7388951091652558	0.9981903108187752	Piezo2+ vs Piezo2-	OL
Sbsn	9.276143429954095	0.6160868641827156	0.6441820193647977	0.956386309556132	0.3388770988337587	0.8548030029977413	Piezo2+ vs Piezo2-	OL
Scart1	9.346334927111133	-0.1083068081875298	0.5857254574810656	-0.18491053582220468	0.8532992071064311	0.9981903108187752	Piezo2+ vs Piezo2-	OL
Scd2	3047.5480648375774	-0.28491385107014683	0.45877846354182605	-0.6210270832474936	0.5345818036470197	0.9981903108187752	Piezo2+ vs Piezo2-	OL
Scd3	646.3262754286977	0.060840261679047214	0.22908961362785465	0.2655740725892505	0.7905672557961613	0.9981903108187752	Piezo2+ vs Piezo2-	OL
Schip1	818.2287636542231	-0.22096426315904633	0.09597956376349048	-2.3022011613174116	0.021323830521793555	0.16188248301885158	Piezo2+ vs Piezo2-	OL
Scn2a	7.707338756170794	0.5357826964603046	0.7480526742636433	0.7162365898734474	0.4738452733441679	0.9643681486334048	Piezo2+ vs Piezo2-	OL
Sdhd	13.015801736639478	-0.01599982809509999	0.9848817348437001	-0.01624543082590434	0.9870385916791625	0.9998436954052383	Piezo2+ vs Piezo2-	OL
Sdk2	80.66523454387887	0.9101712962795973	0.2972658725442163	3.0618089069212453	0.002200038546443526	0.029266567819661582	Piezo2+ vs Piezo2-	OL
Sec14l5	2451.8326957003283	0.036599646517760084	0.0939003852341937	0.3897709942986728	0.6967058939840236	0.9981903108187752	Piezo2+ vs Piezo2-	OL
Sec61g	11.345666480631929	-0.45996834452732954	1.6116252596157896	-0.2854065123284216	0.7753327188214685	0.9981903108187752	Piezo2+ vs Piezo2-	OL
Selenof	45.70772338075434	-0.5838109127898748	1.2782808763893987	-0.4567156746011041	0.6478754229380573	0.9981903108187752	Piezo2+ vs Piezo2-	OL
Selenok	223.8470368216664	-0.4493231155471958	0.6802615365346948	-0.6605152451159927	0.5089232385555482	0.9972144539264121	Piezo2+ vs Piezo2-	OL
Selenom	27.1907407273334	-0.2240319097144824	0.8384921790660905	-0.26718425682158214	0.7893272969136937	0.9981903108187752	Piezo2+ vs Piezo2-	OL
Selenop	611.753527673322	0.18569988612203453	0.21423091008210948	0.8668211606385852	0.38604000598800103	0.8960053786835886	Piezo2+ vs Piezo2-	OL
Selenow	101.35575754921868	0.031444339809610734	0.807439220395969	0.038943290114382106	0.9689356022091878	0.9981903108187752	Piezo2+ vs Piezo2-	OL
Sema3d	19.21725610562599	-0.6118961834124049	0.5001816241851118	-1.2233479876620754	0.2211982894283978	0.689758106819735	Piezo2+ vs Piezo2-	OL
Sema3e	14.27009302246532	1.1191693682206594	0.48586521958011164	2.3034564383675247	0.021253175423200914	0.16188248301885158	Piezo2+ vs Piezo2-	OL
Sema5a	327.0459515359702	0.45949262281834813	0.10427156884660424	4.406691372355929	1.0496157511879115e-05	0.0003623673426720171	Piezo2+ vs Piezo2-	OL
Sema6d	1023.1183427842501	0.21806739552939766	0.0975448576116634	2.2355601399055547	0.025380598062522904	0.18271293675863182	Piezo2+ vs Piezo2-	OL
Septin4	1077.9464928270363	-0.4983690354084431	0.19295679705356938	-2.582801140040089	0.009800179284234366	0.0916790965299344	Piezo2+ vs Piezo2-	OL
Septin7	3000.4053749552177	-0.1281308354498346	0.12539622223172975	-1.0218077799269851	0.30687188642304186	0.8332663582648141	Piezo2+ vs Piezo2-	OL
Serf2	53.300682590009714	-0.0859772834053834	1.4395009940231085	-0.0597271441717415	0.9523729523997293	0.9981903108187752	Piezo2+ vs Piezo2-	OL
Serinc3	57.40596868382845	0.3811610032783867	0.22310171907465423	1.7084628700276518	0.08755049023955291	0.4132633573431339	Piezo2+ vs Piezo2-	OL
Serinc5	161.98458006172055	-0.5635470898441034	0.24244169954841643	-2.3244643594472127	0.020100619620175425	0.15586041951472923	Piezo2+ vs Piezo2-	OL
Serp1	12.695467133787592	0.3927227047727317	0.806177825890258	0.48714153647062924	0.6261580328117	0.9981903108187752	Piezo2+ vs Piezo2-	OL
Serpini1	29.586243390499135	-0.08618525425225958	0.36893285429975337	-0.2336068833333968	0.8152901834690591	0.9981903108187752	Piezo2+ vs Piezo2-	OL
Setbp1	320.7314894427502	0.09432849766699752	0.11593313112770819	0.8136457348252615	0.4158479295597276	0.9155449135066949	Piezo2+ vs Piezo2-	OL
Sez6l2	696.6868253078662	-0.14895149970680388	0.07261111687051762	-2.0513594353936018	0.040231956336767453	0.25144972710479657	Piezo2+ vs Piezo2-	OL
Sf3b5	21.581389040853452	0.05309762953450513	1.0022764254040941	0.05297703127467796	0.9577502083961739	0.9981903108187752	Piezo2+ vs Piezo2-	OL
Sfr1	82.90361482022287	0.0016126283047186152	0.43130786062401705	0.003738926302862789	0.9970167753796672	0.9998436954052383	Piezo2+ vs Piezo2-	OL
Sgip1	264.25411092323645	-0.017108811328094834	0.1209400984839747	-0.1414651678191072	0.8875024753280707	0.9981903108187752	Piezo2+ vs Piezo2-	OL
Sgms1	181.45829719869482	0.16854321141444775	0.12627711796724694	1.33470904410539	0.18197159235764204	0.6249939260574903	Piezo2+ vs Piezo2-	OL
Sgms2	12.970257662178218	1.166063892287349	0.6093011391262821	1.9137727100911812	0.055649203892418536	0.3297275685244717	Piezo2+ vs Piezo2-	OL
Sh2d4b	11.346809627256903	-0.21535674690438003	0.5033562016720512	-0.42784164809931197	0.6687664126499022	0.9981903108187752	Piezo2+ vs Piezo2-	OL
Sh3bgrl	64.5743558463188	0.4356987375641052	0.36530977551309773	1.1926829413533824	0.23299356893252665	0.7127440399834677	Piezo2+ vs Piezo2-	OL
Sh3bgrl2	22.01213407644743	-0.11765118924360872	0.3307461838633895	-0.35571442690387334	0.7220544397015498	0.9981903108187752	Piezo2+ vs Piezo2-	OL
Sh3bgrl3	47.612672548015055	-0.4530209596871069	1.0414427337197751	-0.43499363432978055	0.6635670480033338	0.9981903108187752	Piezo2+ vs Piezo2-	OL
Sh3gl2	54.34455944778426	-0.5265732274592464	0.2312183175060748	-2.2773854300942733	0.022763219386742674	0.16840136791212693	Piezo2+ vs Piezo2-	OL
Sh3kbp1	826.4124599226384	0.1242766036955343	0.06866968349971186	1.8097739404326185	0.0703308507053632	0.3763089797888437	Piezo2+ vs Piezo2-	OL
Sh3rf1	76.5378080790534	-0.06058116892428563	0.25451461473790743	-0.23802628775039325	0.8118607053849619	0.9981903108187752	Piezo2+ vs Piezo2-	OL
Shc4	12.836968250291488	0.08122330539544627	0.6692334823831362	0.1213676654464606	0.9033998267568694	0.9981903108187752	Piezo2+ vs Piezo2-	OL
Shroom3	213.11971203926325	0.02917402786882958	0.16226284328899684	0.17979487649473408	0.8573136060374789	0.9981903108187752	Piezo2+ vs Piezo2-	OL
Shroom4	36.86386184559291	0.4215396006768109	0.2460081335873821	1.7135189578074659	0.08661710871100992	0.4131408145755407	Piezo2+ vs Piezo2-	OL
Shtn1	1967.379975614074	-0.08502730400873533	0.08677974861549391	-0.9798058344865301	0.32718197155697426	0.8522164095967723	Piezo2+ vs Piezo2-	OL
Sipa1l1	12.589958135440865	0.693347280958808	0.8421100880353075	0.823345178747862	0.4103117286817657	0.9122916806379122	Piezo2+ vs Piezo2-	OL
Ski	41.33882793030173	0.785638038761582	0.3167548488400946	2.4802715463976712	0.013128236072231526	0.11536934730142856	Piezo2+ vs Piezo2-	OL
Slain1	1365.1375653614398	-0.09974510043718819	0.10466599855446683	-0.9529847497254051	0.3405977976116892	0.8559216751073645	Piezo2+ vs Piezo2-	OL
Slc12a2	1663.7941490591877	-0.19782030899776465	0.11508776232615733	-1.7188648471341748	0.08563898433563566	0.41254660228130136	Piezo2+ vs Piezo2-	OL
Slc13a1	255.48868613259668	-0.7672291046616482	0.19431386383874466	-3.9484012592037643	7.867485406048082e-05	0.0019013089731282867	Piezo2+ vs Piezo2-	OL
Slc13a3	37.61719187941795	0.9494456818963166	0.30334139078302474	3.1299575684198	0.0017483155469147054	0.02473375076228426	Piezo2+ vs Piezo2-	OL
Slc16a1	22.287561269495974	-0.0606821498214565	1.8959266869078688	-0.032006590887976305	0.9744667948232199	0.9981903108187752	Piezo2+ vs Piezo2-	OL
Slc16a2	10.324412200017	0.9899919593244556	0.6193759255347008	1.5983700988536258	0.10996063511173233	0.4773740147066224	Piezo2+ vs Piezo2-	OL
Slc16a6	37.436022289618975	0.47085030280520773	0.27917755900313207	1.686562145204247	0.09168757603279341	0.4233980421896511	Piezo2+ vs Piezo2-	OL
Slc18a2	23.869352333815876	0.07263229507195886	0.3874992907697591	0.18743852389426663	0.8513168201137643	0.9981903108187752	Piezo2+ vs Piezo2-	OL
Slc1a3	180.6394658905336	0.2583347667038866	0.249601668548278	1.034988140129037	0.30067444991368	0.8257158188917347	Piezo2+ vs Piezo2-	OL
Slc20a1	10.061138615129392	0.6745234237448708	0.79982495115986	0.8433388115320932	0.39903898239176616	0.9040726944813452	Piezo2+ vs Piezo2-	OL
Slc23a2	44.130260761536874	0.15246880573555088	0.3139711128360759	0.48561412022371214	0.6272407831976656	0.9981903108187752	Piezo2+ vs Piezo2-	OL
Slc24a2	14090.512483354294	0.030891589647765817	0.05595267871629467	0.5521020683281335	0.5808784249341983	0.9981903108187752	Piezo2+ vs Piezo2-	OL
Slc24a3	110.60757388824584	-0.24533923429598845	0.2598762748357674	-0.9440616864738195	0.34513812657562415	0.8570928636581892	Piezo2+ vs Piezo2-	OL
Slc25a13	537.0335241588407	-0.1549873774053092	0.11739732704717555	-1.3201951126453524	0.1867698833197481	0.631273498400081	Piezo2+ vs Piezo2-	OL
Slc25a4	81.8004304787966	-0.03490209021624487	0.9237744228084697	-0.03778204868471584	0.9698614572267534	0.9981903108187752	Piezo2+ vs Piezo2-	OL
Slc2a1	34.62361097581189	0.45570641807647716	0.6393222425839254	0.7127961264645902	0.4759719229091136	0.9649353765478001	Piezo2+ vs Piezo2-	OL
Slc2a2	27.30273464876771	-0.342779670330501	0.43869843965941446	-0.7813560280647899	0.43459312562098873	0.9319623212365236	Piezo2+ vs Piezo2-	OL
Slc35f4	84.25116179629738	-0.10153412549145392	0.316038184035282	-0.32127170266273525	0.7480044986809535	0.9981903108187752	Piezo2+ vs Piezo2-	OL
Slc38a2	467.884210805814	-0.38482488756269423	0.11045399573314031	-3.4840286673959806	0.0004939265803621713	0.009549247220335311	Piezo2+ vs Piezo2-	OL
Slc39a10	66.0219349939403	0.26676562293350464	0.32066818830839866	0.8319054794326717	0.4054622987458749	0.9122916806379122	Piezo2+ vs Piezo2-	OL
Slc39a14	57.71711352051781	0.5741547236005909	0.28670695014029585	2.0025839042954376	0.04522196893275999	0.2778468430190762	Piezo2+ vs Piezo2-	OL
Slc41a2	16.311095278640103	0.5785717966021127	0.46936418712236555	1.232671372200956	0.21769839672794833	0.6808725553745274	Piezo2+ vs Piezo2-	OL
Slc44a1	1550.024523197744	0.03976722460184251	0.056822886133749015	0.6998452086407386	0.484023978104713	0.9747705114608803	Piezo2+ vs Piezo2-	OL
Slc5a11	81.07537527195235	0.12065440156891517	0.25006895384314337	0.48248452962536115	0.6294617856679356	0.9981903108187752	Piezo2+ vs Piezo2-	OL
Slc6a20b	24.101035888778384	-0.46734384674753227	0.3429021188627873	-1.3629074334607434	0.1729116856930214	0.6135298136826258	Piezo2+ vs Piezo2-	OL
Slc7a14	40.14377827595627	0.11171378203221104	0.3668632514535303	0.30451069053549384	0.7607388493614295	0.9981903108187752	Piezo2+ vs Piezo2-	OL
Slc7a15	430.0723646955966	-0.6620758023961484	0.22459668477970454	-2.9478431662762294	0.003199993643591367	0.04106186533811931	Piezo2+ vs Piezo2-	OL
Slc8a3	143.60253764354897	-0.36292796830040225	0.22995682437063963	-1.5782439564195863	0.11450957551713792	0.491239303253994	Piezo2+ vs Piezo2-	OL
Slc9a3	9.114609707115974	-0.22414576833696695	0.5966153503381524	-0.3756956105972208	0.7071432014766894	0.9981903108187752	Piezo2+ vs Piezo2-	OL
Slc9a9	342.3226384318984	-0.26252283150408534	0.1396002886211128	-1.8805321543180684	0.06003558840704162	0.34442166794181833	Piezo2+ vs Piezo2-	OL
Slc9b2	31.259959150948582	0.6549232490945374	0.4044590430379377	1.6192572780060364	0.10539191862434069	0.46301511123653744	Piezo2+ vs Piezo2-	OL
Slit3	14.419660857420979	0.5394028521234789	0.44603437023296344	1.209330240272177	0.22653599744462538	0.7015037893681928	Piezo2+ vs Piezo2-	OL
Slpi	26.12251411553801	0.10915335550038495	0.30551591717394705	0.3572755112403454	0.7208855610233974	0.9981903108187752	Piezo2+ vs Piezo2-	OL
Smad3	41.690799083770116	0.3171896712621812	0.42520382550466457	0.745970878520945	0.45568500691940717	0.9548313006259254	Piezo2+ vs Piezo2-	OL
Smdt1	92.21782186552318	-0.04623290479677558	0.7932232368863141	-0.0582848593521495	0.9535217274985665	0.9981903108187752	Piezo2+ vs Piezo2-	OL
Smim11	9.68854906810882	-0.0965873090481243	1.282592025857158	-0.0753063383374576	0.939970978540968	0.9981903108187752	Piezo2+ vs Piezo2-	OL
Smpd3	23.785960642714457	-0.04550939888915114	0.3862348773172228	-0.11782829972595489	0.9062037057978914	0.9981903108187752	Piezo2+ vs Piezo2-	OL
Smtn	11.424693235686735	-1.382409937824218	0.47780227603967396	-2.8932677953786694	0.003812560809385323	0.04684926418312473	Piezo2+ vs Piezo2-	OL
Smyd3	378.9838217106968	-0.15306140832752385	0.11942189918246478	-1.2816862683925438	0.19995272383062968	0.6485316141857093	Piezo2+ vs Piezo2-	OL
Snap91	145.89109054848166	-0.20394020861813336	0.11954641536848509	-1.7059500110439632	0.08801738723041067	0.4132633573431339	Piezo2+ vs Piezo2-	OL
Snca	129.6828852106221	-0.17762596699953206	0.1578125146001412	-1.1255505778460813	0.2603557973518117	0.7562778934050053	Piezo2+ vs Piezo2-	OL
Sned1	171.28958981747797	-0.19211086149681805	0.14419332133568633	-1.332314560183951	0.1827568445850868	0.6249939260574903	Piezo2+ vs Piezo2-	OL
Snhg11	130.4593452712646	0.17569497471555398	0.39869842925991406	0.4406713491239197	0.6594509412943175	0.9981903108187752	Piezo2+ vs Piezo2-	OL
Snhg14	125.30225055774727	0.08617902290855707	0.31939286181739746	0.26982138053488225	0.7872976733944772	0.9981903108187752	Piezo2+ vs Piezo2-	OL
Snrpe	23.253932724262565	-0.383252663768128	1.1901548693927047	-0.32201915366164807	0.7474381842330639	0.9981903108187752	Piezo2+ vs Piezo2-	OL
Snrpf	44.616248621501434	-0.06912584123109408	1.1689659308957738	-0.059134179537741735	0.9528452349306984	0.9981903108187752	Piezo2+ vs Piezo2-	OL
Snrpg	18.126545700024426	-0.2088140285463571	1.620025360241742	-0.12889553069416002	0.8974403131587708	0.9981903108187752	Piezo2+ vs Piezo2-	OL
Snrpn	87.35630601665774	0.1482084170600737	0.368938758635603	0.40171549773781734	0.6878934176321106	0.9981903108187752	Piezo2+ vs Piezo2-	OL
Sntb2	12.073912821172781	0.50015779712257	0.5508122017065705	0.908036887296507	0.3638587331047509	0.877446119968258	Piezo2+ vs Piezo2-	OL
Snx25	20.34834774060717	-0.13372598719091638	0.33524719459163144	-0.39888771434406656	0.6899759420730267	0.9981903108187752	Piezo2+ vs Piezo2-	OL
Sorbs1	47.867086477484335	0.46531709125420756	0.4025104833942757	1.1560371976657566	0.2476659422394808	0.741030005031919	Piezo2+ vs Piezo2-	OL
Sorcs3	83.99898958144992	-0.319054180925217	0.24106529969210358	-1.3235176582142818	0.18566328795138454	0.6292927137710076	Piezo2+ vs Piezo2-	OL
Sox10	534.4041186475106	-0.08110498352157468	0.11249348895674521	-0.7209749139593341	0.47092494929340134	0.9622469014470058	Piezo2+ vs Piezo2-	OL
Sox2ot	3071.0094871088613	-0.2596099743262759	0.05004908393975072	-5.187107413170546	2.135855518710221e-07	1.3465176096216609e-05	Piezo2+ vs Piezo2-	OL
Spag16	13.533786687778573	-0.6663442843359302	0.45624684386704245	-1.460490726222127	0.1441552544410125	0.555917869519862	Piezo2+ vs Piezo2-	OL
Spats2l	41.690249861725235	0.6931238432873708	0.5035510101488468	1.3764719548124575	0.16867556425957975	0.6103618716113142	Piezo2+ vs Piezo2-	OL
Spcs1	28.91129696350953	-0.7027906768167339	1.587232110991578	-0.4427775067993588	0.6579266744387726	0.9981903108187752	Piezo2+ vs Piezo2-	OL
Spef2	73.41516540824783	0.16816384749379737	0.2320706865000353	0.7246233896661127	0.4686831057421287	0.9612312635446769	Piezo2+ vs Piezo2-	OL
Spock1	1300.6468113502267	-0.3701902812597973	0.08438553913042088	-4.386892411597382	1.1498162819085853e-05	0.00038772874622498805	Piezo2+ vs Piezo2-	OL
Spock3	1307.700984546581	0.04629361813368726	0.09171336026764702	0.5047641695668834	0.6137244845862859	0.9981903108187752	Piezo2+ vs Piezo2-	OL
Srcin1	1122.1349835386018	-0.2375640138478729	0.06550880500152274	-3.626444015309862	0.0002873510839851711	0.006218792116096987	Piezo2+ vs Piezo2-	OL
Srgap1	264.7661978749195	-0.845195315059854	0.14530456428912156	-5.816715525729227	6.0015147766371875e-09	6.693997250864554e-07	Piezo2+ vs Piezo2-	OL
Srgap2	229.98112627542542	0.14014344736672082	0.1586488311990707	0.8833563178972964	0.3770437842230746	0.8883215503493508	Piezo2+ vs Piezo2-	OL
Srp14	43.74368790024241	-0.40575222079206125	1.0564694645084465	-0.38406431460927215	0.7009307797464718	0.9981903108187752	Piezo2+ vs Piezo2-	OL
Srsf12	11.28189383983469	-0.1778496490334813	0.6840029653917458	-0.2600129795221316	0.7948537616417204	0.9981903108187752	Piezo2+ vs Piezo2-	OL
Ssbp2	157.3513856411177	0.006065181358932267	0.1484591141356357	0.04085422033025858	0.96741211383621	0.9981903108187752	Piezo2+ vs Piezo2-	OL
St18	6897.309495886427	-0.06847184215253176	0.07135289555886845	-0.9596224738495759	0.337245254003288	0.8548030029977413	Piezo2+ vs Piezo2-	OL
St3gal6	33.98265139714197	0.31041574136235994	0.3832732996546588	0.8099070340721731	0.4179936087871945	0.9155449135066949	Piezo2+ vs Piezo2-	OL
St6galnac3	5599.246244192076	-0.038630447030386886	0.07679530411154672	-0.5030313699165171	0.6149422170199117	0.9981903108187752	Piezo2+ vs Piezo2-	OL
St8sia3	17.06960596429704	0.1559438608466367	0.5660250993471324	0.27550697138078556	0.7829267706011481	0.9981903108187752	Piezo2+ vs Piezo2-	OL
St8sia3os	44.14993412504174	0.35551748019374924	0.3378919944879055	1.0521630757560747	0.29272473707546287	0.8115695387369429	Piezo2+ vs Piezo2-	OL
St8sia5	92.9541977224049	1.157641663625249	0.26726812688437535	4.331386900189801	1.4817305298629983e-05	0.0004670672322394234	Piezo2+ vs Piezo2-	OL
Stard6	10.79999505259435	0.06411608499578499	0.6320471438726833	0.10144193454135793	0.9191996491930405	0.9981903108187752	Piezo2+ vs Piezo2-	OL
Stat1	86.40187105049417	0.43567593699724527	0.2857260109449446	1.5248032041478852	0.12730819049364273	0.5229373263903171	Piezo2+ vs Piezo2-	OL
Stau2	86.07086946336887	0.06293704945290533	0.17140549409124367	0.36718221773802817	0.7134831025490697	0.9981903108187752	Piezo2+ vs Piezo2-	OL
Stk10	16.556440612674088	0.10666164180055097	0.4676034359621982	0.22810277597954534	0.8195663420607836	0.9981903108187752	Piezo2+ vs Piezo2-	OL
Stk39	487.8911028726259	0.030327715619974754	0.13089404921501763	0.2316966722463898	0.8167736162244974	0.9981903108187752	Piezo2+ vs Piezo2-	OL
Stmn1	684.4405680842744	-0.10259477754480475	0.36802853106600386	-0.2787685434268816	0.7804224565335216	0.9981903108187752	Piezo2+ vs Piezo2-	OL
Stmn4	741.0462548738639	-0.2049858461661269	0.3572100926794723	-0.573852336109838	0.5660677294512568	0.9981903108187752	Piezo2+ vs Piezo2-	OL
Stxbp1	26.94505182715849	0.6755390942932825	0.40665783499663044	1.6611977838786263	0.09667373052565646	0.4399132645860673	Piezo2+ vs Piezo2-	OL
Stxbp6	1018.462941003226	-0.12201437526986905	0.11461508518137356	-1.0645577331883185	0.2870761153617387	0.800500706297156	Piezo2+ vs Piezo2-	OL
Sugct	64.39501636012034	0.026157246491862338	0.19113288170426251	0.13685372322453188	0.891146418090095	0.9981903108187752	Piezo2+ vs Piezo2-	OL
Sumo1	80.27567626138931	0.14412822581199802	0.4802783929929035	0.3000930874983743	0.7641061517383346	0.9981903108187752	Piezo2+ vs Piezo2-	OL
Svep1	23.08385144862288	-0.33299542536733084	0.41016553910884596	-0.8118561741944966	0.4168741644691384	0.9155449135066949	Piezo2+ vs Piezo2-	OL
Svil	40.43969873225844	-0.0008705244989398476	0.24642788535677768	-0.003532573018997036	0.9971814203904444	0.9998436954052383	Piezo2+ vs Piezo2-	OL
Sybu	362.4767564847022	-0.03062094858498563	0.07689638041003134	-0.3982105324295738	0.6904750028435778	0.9981903108187752	Piezo2+ vs Piezo2-	OL
Sycp2	85.63345627010304	-0.7116572882074301	0.31054309809590114	-2.291653856005706	0.02192562510454288	0.16472619897195426	Piezo2+ vs Piezo2-	OL
Sycp3	40.56087617893523	0.08017196787859451	0.2383451582582174	0.33636919023015416	0.7365924799154997	0.9981903108187752	Piezo2+ vs Piezo2-	OL
Syn1	36.987045582573835	0.18349117840288096	0.27072809187898883	0.677769259663303	0.4979180047079974	0.986052655315985	Piezo2+ vs Piezo2-	OL
Syn3	65.12453484548136	-0.29120877150093794	0.29265572966843034	-0.9950557668249592	0.31970914228714	0.8494285242754753	Piezo2+ vs Piezo2-	OL
Syne1	122.03725537722532	-0.7351737323972797	0.20468378360734468	-3.591753677016255	0.0003284602363162297	0.006902425255920768	Piezo2+ vs Piezo2-	OL
Synpr	96.41042285707262	-1.5847151032554767	0.5482728814278476	-2.8903765933643473	0.003847805716025053	0.04688502763223804	Piezo2+ vs Piezo2-	OL
Sytl5	68.62632169154247	-0.20384088382635246	0.22534725164681502	-0.9045634341519756	0.3656967143289662	0.877446119968258	Piezo2+ vs Piezo2-	OL
Taco1	57.17290032044084	-0.26498414250031715	0.43825943496779496	-0.6046284948087638	0.5454258690347156	0.9981903108187752	Piezo2+ vs Piezo2-	OL
Tagap1	11.54771940308802	-0.22888784020585218	0.6074738996904733	-0.3767862953823656	0.7063324261375363	0.9981903108187752	Piezo2+ vs Piezo2-	OL
Tanc2	740.2577929075635	0.08194427252154798	0.14318642695083725	0.5722907838861248	0.5671249923678369	0.9981903108187752	Piezo2+ vs Piezo2-	OL
Tango6	47.81558814567445	0.09911765169176089	0.24561425778410156	0.40355007313495095	0.6865436060506479	0.9981903108187752	Piezo2+ vs Piezo2-	OL
Tbc1d4	68.99854906899171	0.2626673453894783	0.20778025560882007	1.2641593139821334	0.2061728507963947	0.6599351736308439	Piezo2+ vs Piezo2-	OL
Tbxas1	18.293860521566536	0.6064537038234513	0.34654555200083775	1.7499970792353012	0.08011881772041646	0.4005940886020823	Piezo2+ vs Piezo2-	OL
Tcf7l2	30.949833759088644	0.311511176958615	0.5349402900485852	0.5823288743689925	0.5603451799539336	0.9981903108187752	Piezo2+ vs Piezo2-	OL
Teddm2	23.99551529688576	0.2089736985696373	0.4409230260704478	0.4739459865184016	0.6355384248961462	0.9981903108187752	Piezo2+ vs Piezo2-	OL
Tenm2	134.7802633078569	-0.13335940337105157	0.4215249835718289	-0.31637366364626596	0.7517189044912909	0.9981903108187752	Piezo2+ vs Piezo2-	OL
Tenm3	20.462889068583923	0.7285898743961595	0.4384470097113145	1.6617512681313142	0.0965626569116373	0.4399132645860673	Piezo2+ vs Piezo2-	OL
Tenm4	124.49787758574	0.219035089832521	0.276512331384409	0.7921349790654262	0.42828197625407527	0.9254975641854085	Piezo2+ vs Piezo2-	OL
Tex14	9.73679282420667	-0.2519877543788095	0.4897295194599486	-0.5145447524925394	0.6068711800627977	0.9981903108187752	Piezo2+ vs Piezo2-	OL
Tgfbi	11.474966294884407	-0.28933827698098885	0.6500522215978874	-0.44510005099247113	0.6562474519752255	0.9981903108187752	Piezo2+ vs Piezo2-	OL
Tgfbr1	95.57217094256953	0.24667633736281686	0.20261337224564877	1.217473134318825	0.22342425209084937	0.6937155578837936	Piezo2+ vs Piezo2-	OL
Tgfbr3	70.58787886537559	0.4486880017452424	0.3328172163237497	1.3481514168689481	0.17760968687565792	0.6216671615650512	Piezo2+ vs Piezo2-	OL
Thbs3	14.065130904275609	-0.18242600310469978	1.1528331327740622	-0.15824146437024075	0.8742665314985545	0.9981903108187752	Piezo2+ vs Piezo2-	OL
Thrb	103.3328430400095	0.42856811066452677	0.16559270367894263	2.5880857135798134	0.009651096223119696	0.09158902217541182	Piezo2+ vs Piezo2-	OL
Thsd1	16.678230852465635	-0.5002696429346982	0.45343743097978356	-1.1032826334026284	0.2699044459392481	0.7719160682680666	Piezo2+ vs Piezo2-	OL
Thsd4	273.6816091006621	-0.006304591904547275	0.16525008225278803	-0.03815182309502848	0.9695666325052401	0.9981903108187752	Piezo2+ vs Piezo2-	OL
Thsd7a	398.3574657185309	0.0028281586977806426	0.12906697605237336	0.021912334078649363	0.982517885965982	0.9990539513679341	Piezo2+ vs Piezo2-	OL
Tjp1	579.258567989971	0.21198857144217448	0.07228852423186231	2.9325342257953744	0.0033620786283226423	0.04239142618319853	Piezo2+ vs Piezo2-	OL
Tle4	75.33103004109455	0.18086370571817598	0.1883298489263595	0.9603560282623975	0.336876060560528	0.8548030029977413	Piezo2+ vs Piezo2-	OL
Tmed2	59.29261064720792	-0.07385469438173693	0.6588844617654646	-0.11209050852989477	0.9107516430939657	0.9981903108187752	Piezo2+ vs Piezo2-	OL
Tmed3	9.290077193374458	-0.5171507862399928	1.7270805469272776	-0.29943640275497146	0.7646070901889632	0.9981903108187752	Piezo2+ vs Piezo2-	OL
Tmeff1	1017.8648430126078	-0.19182176127789582	0.05833201111285839	-3.288447588525054	0.0010074153974942328	0.016412947487265593	Piezo2+ vs Piezo2-	OL
Tmeff2	8915.315806347562	-0.14129777069725422	0.062142396227960514	-2.2737740942419324	0.02297957259940367	0.16913898613774275	Piezo2+ vs Piezo2-	OL
Tmem108	216.33136498051354	-0.030907389192296287	0.10586492783035199	-0.29195116669635124	0.7703239614003097	0.9981903108187752	Piezo2+ vs Piezo2-	OL
Tmem132b	270.2693873521399	-0.5068011850145946	0.17816750741455303	-2.844520824077029	0.004447827837072809	0.05221966962497934	Piezo2+ vs Piezo2-	OL
Tmem132d	335.614056897004	0.12076372406092624	0.21883687865154405	0.551843568620897	0.581055534084459	0.9981903108187752	Piezo2+ vs Piezo2-	OL
Tmem150c	25.18590557996238	-0.1531722716346687	0.29079248021140647	-0.5267408274220582	0.5983735794296031	0.9981903108187752	Piezo2+ vs Piezo2-	OL
Tmem163	165.12260554136498	-0.5144573651103149	0.2103320550361566	-2.445929437725878	0.014447927379511864	0.12396150710232072	Piezo2+ vs Piezo2-	OL
Tmem169	22.874311204094575	0.057533135177756385	0.31649664754995854	0.18178118353899742	0.8557544518441355	0.9981903108187752	Piezo2+ vs Piezo2-	OL
Tmem178b	3031.838851795351	0.12324098950811566	0.07595058206345498	1.62264707076439	0.10466487206687371	0.46301511123653744	Piezo2+ vs Piezo2-	OL
Tmem196	32.721081586083066	-1.3337118559333259	0.4263089378798894	-3.1285101892681713	0.0017569491920795025	0.02473375076228426	Piezo2+ vs Piezo2-	OL
Tmem63a	765.6329195533104	-0.11381296351305763	0.13920889856192242	-0.8175695999953031	0.4136029920628128	0.9142139306266442	Piezo2+ vs Piezo2-	OL
Tmem91	13.105565246482197	-0.5645818639194465	0.41083301464084215	-1.3742368402719884	0.16936816709635438	0.6109050803226713	Piezo2+ vs Piezo2-	OL
Tmod3	57.72321514254532	0.40239229469528653	0.44579020985670675	0.9026494655964519	0.3667119646212168	0.877446119968258	Piezo2+ vs Piezo2-	OL
Tmsb4x	771.5417949903285	-0.18301467467757404	0.8809849840783929	-0.20773869927990601	0.8354329991281286	0.9981903108187752	Piezo2+ vs Piezo2-	OL
Tmtc1	33.01163060040966	0.44572149761075236	0.3988035744100654	1.1176466967982692	0.26371791651321685	0.7615149489375607	Piezo2+ vs Piezo2-	OL
Tmtc2	660.8874245650879	0.11015032004928091	0.16205309139058333	0.6797174870536384	0.4966833612786884	0.9852132337265365	Piezo2+ vs Piezo2-	OL
Tmtc4	20.048346622661445	0.7800251941089975	0.5146574026337676	1.5156202749969319	0.12961539730562008	0.5264490926978966	Piezo2+ vs Piezo2-	OL
Tmx4	79.02041550712428	0.4483620203024749	0.286656786990017	1.5641074645760589	0.11779233326897443	0.49941193929828337	Piezo2+ vs Piezo2-	OL
Tnik	145.2844813892062	-0.1225543254611536	0.21940729971034523	-0.5585699547049986	0.5764552498917758	0.9981903108187752	Piezo2+ vs Piezo2-	OL
Tnr	60.48408032189828	1.0534491268705637	0.23542164699314452	4.474733484900138	7.650668268746251e-06	0.0002773367247420516	Piezo2+ vs Piezo2-	OL
Tns3	271.9711372295918	-0.14477035851131034	0.15817034340225128	-0.9152813061999697	0.36004397029508217	0.8715588596458583	Piezo2+ vs Piezo2-	OL
Tomm20l	9.745021868827399	-0.9383928184683552	0.702248074252654	-1.3362696928247344	0.18146113879971526	0.6249939260574903	Piezo2+ vs Piezo2-	OL
Tomm22	19.778299908229034	-0.2446820090909182	1.5354861577462973	-0.15935149128927942	0.8733919548124174	0.9981903108187752	Piezo2+ vs Piezo2-	OL
Tomm5	14.31926057468677	-0.4460225156534974	1.305451600656979	-0.3416614721135835	0.7326056698537454	0.9981903108187752	Piezo2+ vs Piezo2-	OL
Tomm7	10.820878830764746	-0.1263991762018179	1.5385716988133378	-0.082153581987311	0.9345245848202489	0.9981903108187752	Piezo2+ vs Piezo2-	OL
Tox	60.218457171020404	0.21502674111451814	0.2270523103824422	0.9470361290415039	0.34362036911734006	0.8570928636581892	Piezo2+ vs Piezo2-	OL
Tox3	25.637151713496316	0.7947694816656365	0.49125075978846977	1.6178488599343042	0.10569517366847854	0.46301511123653744	Piezo2+ vs Piezo2-	OL
Tpm1	21.081934222162488	0.6172114682620771	0.5379765036277909	1.147283318323334	0.2512645461581646	0.741030005031919	Piezo2+ vs Piezo2-	OL
Tppp	599.3383972490071	-0.23718875254575392	0.24692433110389486	-0.960572623545775	0.3367670991982209	0.8548030029977413	Piezo2+ vs Piezo2-	OL
Tppp3	161.10097660349567	0.15089955723880244	0.6119116324712961	0.2466035114079661	0.8052150867555828	0.9981903108187752	Piezo2+ vs Piezo2-	OL
Tprgl	26.29316926023975	-0.13492445990191443	1.1868332432430044	-0.11368442927435644	0.9094879561293272	0.9981903108187752	Piezo2+ vs Piezo2-	OL
Tpt1	341.0505891972821	-0.4084807642199795	1.1501174634194815	-0.35516438730136435	0.7224664425777845	0.9981903108187752	Piezo2+ vs Piezo2-	OL
Traf3	27.76602422588102	0.27203155015536246	0.3049165679015953	0.8921507677574092	0.37231212649148127	0.8806730561380878	Piezo2+ vs Piezo2-	OL
Trak1	19.057276069533447	1.1222337665333104	0.45740354600534794	2.453487246292991	0.014147855625961532	0.12284066262062407	Piezo2+ vs Piezo2-	OL
Trf	4577.438654104886	0.1481131268355379	0.25742625194397734	0.5753613926980967	0.5650469089273915	0.9981903108187752	Piezo2+ vs Piezo2-	OL
Trim2	1329.9276326351069	-0.3160449249319209	0.09178387800808598	-3.4433598992633323	0.0005745341851522843	0.010819150239880677	Piezo2+ vs Piezo2-	OL
Trmt112	11.730173462810182	-0.3198983031041228	1.5907847271695668	-0.20109465324909662	0.840624562689523	0.9981903108187752	Piezo2+ vs Piezo2-	OL
Trmt61b	50.57280919993679	0.0423150049880893	0.31078774852306074	0.13615403177628632	0.891699514000321	0.9981903108187752	Piezo2+ vs Piezo2-	OL
Trmt9b	14.455907660367872	-0.13811796748975608	0.5525835172260627	-0.24994948851008128	0.8026264112461419	0.9981903108187752	Piezo2+ vs Piezo2-	OL
Trp53cor1	8.525025675604313	0.2097359821027334	0.5234242458133426	0.4006997837420144	0.6886411700373272	0.9981903108187752	Piezo2+ vs Piezo2-	OL
Tsc22d3	300.2597876686843	-0.39984512527102756	0.22694216568824366	-1.7618811561898338	0.07808937903066025	0.39597122185588385	Piezo2+ vs Piezo2-	OL
Tshb	45.36734820654141	-0.6983652468839949	0.3955254605646434	-1.7656644552970728	0.07745215942960931	0.39597122185588385	Piezo2+ vs Piezo2-	OL
Tshz3	30.51258413824331	-0.13973829633085982	0.41542442580761607	-0.3363747715585046	0.736588271600221	0.9981903108187752	Piezo2+ vs Piezo2-	OL
Tspan2	1280.6937673811167	-0.4052569133818566	0.15679330147960813	-2.584657058417528	0.009747589790152045	0.0916790965299344	Piezo2+ vs Piezo2-	OL
Tspan5	1167.1495864025833	0.0270049023476629	0.07865715059093711	0.3433241878809478	0.7313545861404076	0.9981903108187752	Piezo2+ vs Piezo2-	OL
Tspan9	482.87057846476876	0.3991915056304007	0.10787275214941107	3.700577742537739	0.00021510916395325863	0.004798589042034231	Piezo2+ vs Piezo2-	OL
Ttc3	326.5395504054014	0.15592315637109336	0.1352087206523394	1.1532034000382028	0.24882690830255594	0.741030005031919	Piezo2+ vs Piezo2-	OL
Ttll11	15.715456550228822	0.1898563588842836	0.684340895205552	0.2774295094950557	0.7814503252505661	0.9981903108187752	Piezo2+ vs Piezo2-	OL
Ttll7	1741.0983033339787	-0.35109372973942576	0.14169674339940394	-2.477782631530138	0.013220165796626524	0.11547735183800277	Piezo2+ vs Piezo2-	OL
Ttn	18.646821622175025	0.1415768097275538	0.46177403715736043	0.3065932649637211	0.759152980694217	0.9981903108187752	Piezo2+ vs Piezo2-	OL
Tuba1a	600.7621108099903	-0.10622932643170185	0.5883764519354149	-0.18054652949190847	0.8567235292592669	0.9981903108187752	Piezo2+ vs Piezo2-	OL
Tubb3	276.02666745231676	0.3593295067950593	0.15131969150807484	2.374638113611833	0.017566163041755664	0.14296860547665052	Piezo2+ vs Piezo2-	OL
Tubb4a	1297.2594938390928	-0.22500068165288337	0.2248485051778773	-1.0006767955823663	0.31698308926330987	0.8494285242754753	Piezo2+ vs Piezo2-	OL
Tubb5	12.250055775272422	-0.14567736185537755	1.5363803633838322	-0.09481855231117865	0.924458950650254	0.9981903108187752	Piezo2+ vs Piezo2-	OL
Txndc17	19.637267906602784	0.14507323736640038	1.1357875727262476	0.12772919941198066	0.8983632815656271	0.9981903108187752	Piezo2+ vs Piezo2-	OL
Txnip	18.5316524300994	0.2993639117885116	1.4960324862961834	0.20010522133089814	0.8413982899224316	0.9981903108187752	Piezo2+ vs Piezo2-	OL
Uap1	19.00613921661002	0.45651366926425213	0.775290247606754	0.5888293715462894	0.5559757406349525	0.9981903108187752	Piezo2+ vs Piezo2-	OL
Ubash3b	577.5727092230645	-0.16283814796170024	0.1427900086131039	-1.1404029563645288	0.25411846178373054	0.747407240540384	Piezo2+ vs Piezo2-	OL
Ubb	270.7177096358917	-0.3334957631612579	0.7919520453009347	-0.42110600653166125	0.6736776756879732	0.9981903108187752	Piezo2+ vs Piezo2-	OL
Ubc	244.63995594652812	-0.30221849608080165	0.5694379113379008	-0.5307312528081172	0.59560502558096	0.9981903108187752	Piezo2+ vs Piezo2-	OL
Ube2m	8.21969653753457	1.1112728950998476	0.6415213022865766	1.7322462888433072	0.08322972061106963	0.4071752385362663	Piezo2+ vs Piezo2-	OL
Ube3a	300.5869570497156	0.006613220279216712	0.1846301593800935	0.03581874327261041	0.9714268876859156	0.9981903108187752	Piezo2+ vs Piezo2-	OL
Ubtd1	19.642250173276054	-0.08384696667475704	0.4492595784975045	-0.18663367613701928	0.8519478609064021	0.9981903108187752	Piezo2+ vs Piezo2-	OL
Uchl1	14.836747094970233	1.0908517319516606	1.6384074116714649	0.6658000471560362	0.5055389147469771	0.9946152325415424	Piezo2+ vs Piezo2-	OL
Ugt8a	1925.8408212005359	-0.08708995561862853	0.15693567902123517	-0.5549404454218743	0.5789353961849899	0.9981903108187752	Piezo2+ vs Piezo2-	OL
Ulk4	26.71050664596968	0.8209217608367751	0.4648058054054425	1.7661607305457352	0.0773688871483505	0.39597122185588385	Piezo2+ vs Piezo2-	OL
Unc13b	119.97786970638076	0.3619441538935928	0.1353193417234402	2.6747407228252604	0.007478706388189289	0.07530641849218381	Piezo2+ vs Piezo2-	OL
Unc13c	9.684772498595725	0.22929048925860757	0.843039473165282	0.27198072754258096	0.7856368381394015	0.9981903108187752	Piezo2+ vs Piezo2-	OL
Unc5c	2591.25857388184	-0.20065228702546026	0.11864646560283103	-1.6911779546568515	0.09080282012506645	0.4206520421129276	Piezo2+ vs Piezo2-	OL
Unc5d	27.832580575118467	1.9362251099719037	0.48021005347703083	4.032037846672271	5.5295279432278895e-05	0.0014847806514223037	Piezo2+ vs Piezo2-	OL
Unc93b1	30.771924554029514	0.4042369938748252	0.44742291160444037	0.9034785286816176	0.36627197875649875	0.877446119968258	Piezo2+ vs Piezo2-	OL
Upp2	193.27593520977	0.023947361161539577	0.1442029173633105	0.166067105987916	0.8681041402890037	0.9981903108187752	Piezo2+ vs Piezo2-	OL
Uqcrh	21.34489044383627	0.07594238273199287	1.303642422233918	0.05825399775028663	0.9535463097264273	0.9981903108187752	Piezo2+ vs Piezo2-	OL
Uqcrq	26.93869673940854	-0.6148429681183627	1.5454902874936354	-0.3978303669028362	0.6907552313200029	0.9981903108187752	Piezo2+ vs Piezo2-	OL
Usp31	925.1272161979334	0.08399353987366669	0.0869449172951308	0.9660546296059402	0.3340168456990784	0.8548030029977413	Piezo2+ vs Piezo2-	OL
Usp53	50.39232999335134	0.40115024436654406	0.37575452770680695	1.0675859232215368	0.28570733619918487	0.7982189546990714	Piezo2+ vs Piezo2-	OL
Ust	52.232525217284355	-0.32461908310684967	0.3330223341184663	-0.9747667043597522	0.3296759964962792	0.8522164095967723	Piezo2+ vs Piezo2-	OL
Vamp9	8.65486243074295	-0.4234692652654121	0.5885603321291084	-0.7195001806076842	0.4718327909853939	0.9622469014470058	Piezo2+ vs Piezo2-	OL
Vps13a	168.87576901819745	0.26078166954293347	0.18951043786867766	1.3760807714646495	0.16879662794216344	0.6103618716113142	Piezo2+ vs Piezo2-	OL
Wdr72	11.222942435949093	0.16575394137342042	0.5826562313694928	0.2844798226628888	0.7760426947363491	0.9981903108187752	Piezo2+ vs Piezo2-	OL
Wipf3	8.639054987226814	0.3209079482768216	0.7404874287314451	0.43337393158257964	0.6647431357050522	0.9981903108187752	Piezo2+ vs Piezo2-	OL
Wls	321.9372906614733	-0.0008223937831647191	0.1101537602801112	-0.00746587117020286	0.9940431519987591	0.9998436954052383	Piezo2+ vs Piezo2-	OL
Wnk3	55.812988967948634	-0.1165033654392359	0.23939116560664406	-0.48666526663172094	0.6264955632726805	0.9981903108187752	Piezo2+ vs Piezo2-	OL
Wscd2	14.825898884810298	-0.010811930637845904	0.4263691567351426	-0.025358144385106626	0.9797692963044793	0.9981903108187752	Piezo2+ vs Piezo2-	OL
Wwox	710.4229592698616	0.03148086857602129	0.1032462152648875	0.3049106303340444	0.7604342192229017	0.9981903108187752	Piezo2+ vs Piezo2-	OL
Xk	22.25834246299994	0.43546415977934416	0.36938246274329883	1.1788977650570505	0.23843888779501288	0.7248142291462656	Piezo2+ vs Piezo2-	OL
Xkr4	611.4217745220438	0.027365437046774764	0.13830925455115003	0.1978568761402324	0.8431570449551947	0.9981903108187752	Piezo2+ vs Piezo2-	OL
Xkr6	140.34965006779234	-0.22340782338060433	0.1685675464183763	-1.3253311691807936	0.18506133532845992	0.6292927137710076	Piezo2+ vs Piezo2-	OL
Xylt1	10.570455553933392	0.43529551614107287	0.6925596174130403	0.6285314725208184	0.5296558360113249	0.9981903108187752	Piezo2+ vs Piezo2-	OL
Ywhah	20.904507314866954	0.4683341719693952	0.4942748319451897	0.9475177405377764	0.34337502062551617	0.8570928636581892	Piezo2+ vs Piezo2-	OL
Zbtb16	425.0264547857862	-0.19248451747237683	0.5444367305106625	-0.3535480005028924	0.7236776499410924	0.9981903108187752	Piezo2+ vs Piezo2-	OL
Zbtb20	2887.2080970573934	0.025247474061289358	0.05005748205840609	0.5043696371269953	0.6140016504546784	0.9981903108187752	Piezo2+ vs Piezo2-	OL
Zcwpw1	42.18136170973091	-0.22594489087726452	0.33560280011293026	-0.6732509109019177	0.5007876770480755	0.9871259057514874	Piezo2+ vs Piezo2-	OL
Zdhhc14	1516.378216806601	-0.0805039821303357	0.11571004765059675	-0.6957389074233997	0.4865923548556734	0.9784448739054034	Piezo2+ vs Piezo2-	OL
Zeb2	5020.182542953949	-0.047796968946438236	0.057556369214818194	-0.8304375275661525	0.40629145531773125	0.9122916806379122	Piezo2+ vs Piezo2-	OL
Zfhx3	82.93662023061647	0.7325040739149359	0.2548645142124045	2.8740920491758444	0.0040519085127534975	0.048555928458616296	Piezo2+ vs Piezo2-	OL
Zfhx4	209.7835587145699	-0.09923028719244154	0.1240750699368248	-0.7997600746303551	0.4238498192127578	0.9218595187977082	Piezo2+ vs Piezo2-	OL
Zfp385b	13.006039853254775	0.665031408091096	0.5340086465567503	1.2453570038222623	0.2130005505617435	0.6714147789446262	Piezo2+ vs Piezo2-	OL
Zfp521	32.62602341541316	0.7814336738706839	0.32878468185709636	2.3767338230505755	0.01746668718227932	0.14296860547665052	Piezo2+ vs Piezo2-	OL
Zfp536	3506.9695353665375	-0.23151109379924942	0.1108733943357044	-2.088067161525479	0.03679177676026232	0.23501355199286503	Piezo2+ vs Piezo2-	OL
Zfpm2	171.17113278469688	-0.1740390191883119	0.1918542690580836	-0.9071417594341978	0.3643318374761564	0.877446119968258	Piezo2+ vs Piezo2-	OL
Zmiz1	129.03939739251788	0.17854427298018485	0.19207945135008703	0.9295334390286614	0.35261270401620903	0.8607549172112847	Piezo2+ vs Piezo2-	OL
Znrd2	10.918780688318842	0.1579308195355357	1.0120725086872016	0.1560469414789202	0.8759960204528108	0.9981903108187752	Piezo2+ vs Piezo2-	OL
Zscan18	12.254843934006331	-0.10543019784654273	0.4070878734268601	-0.2589863386473117	0.7956457811592997	0.9981903108187752	Piezo2+ vs Piezo2-	OL
Zwilch	30.613232425788176	-0.20171948660256117	0.3239759181589824	-0.6226372865886063	0.533522902816427	0.9981903108187752	Piezo2+ vs Piezo2-	OL
mt-Nd1	80.48377391072341	-0.33877584682237954	0.5818150233060945	-0.582274147713351	0.5603820360863041	0.9981903108187752	Piezo2+ vs Piezo2-	OL
mt-Nd2	106.32062471034304	-0.23900701494294582	0.5345490239739427	-0.4471189810919878	0.6547891548847911	0.9981903108187752	Piezo2+ vs Piezo2-	OL
mt-Nd3	11.894006801109978	0.35388551975439286	0.955326696256336	0.3704340317727678	0.7110591207600274	0.9981903108187752	Piezo2+ vs Piezo2-	OL

## Sheet: Fig.1i
Gene	baseMean	log2FoldChange	lfcSE	stat	pvalue	padj	contrast	cell type	Legend:	test
0610009L18Rik	15.218162167108778	0.5108714800940336	0.38473966686730793	1.3278367792272043	0.1842320337778981	0.37434972023224505	Piezo2+ vs Piezo2-	RGC	RGC = Retinal ganglion cells	two-tailed Wald test, BH correction
0610040F04Rik	65.02525730796617	0.1051247201523545	0.19694528033158917	0.5337762853487023	0.5934963228883332	0.7688993483691665	Piezo2+ vs Piezo2-	RGC
0610040J01Rik	19.36847442799365	0.20753303025131395	0.38773736134943	0.5352412507503619	0.5924830451137877	0.7681770557994533	Piezo2+ vs Piezo2-	RGC
1110017D15Rik	66.47464872067188	0.1825883231147319	0.19081165855322174	0.9569033910147782	0.33861601948379605	0.5553646620394023	Piezo2+ vs Piezo2-	RGC
1110019D14Rik	90.16652665377514	-0.06353794263930279	0.19779524196393888	-0.32123089518445913	0.7480354208324649	0.8671345954698209	Piezo2+ vs Piezo2-	RGC
1110020A21Rik	15.11880276494595	0.641474342434489	0.38153875552367084	1.6812822633287947	0.09270810134823952	0.22844956845388553	Piezo2+ vs Piezo2-	RGC
1190005I06Rik	22.86376052120137	0.15918702635277396	0.32186491557047026	0.49457713050405766	0.6208986487060075	0.7865649548244837	Piezo2+ vs Piezo2-	RGC
1500009L16Rik	39.962492280788645	0.11977827296757515	0.24957227918123953	0.47993420327179886	0.6312741795255126	0.7959181705729876	Piezo2+ vs Piezo2-	RGC
1700001K23Rik	8.940843062697365	-0.821171946742714	0.6127899061788488	-1.340054623065294	0.18022758706802322	0.3691052223610609	Piezo2+ vs Piezo2-	RGC
1700001L05Rik	9.267178757357883	0.6793769112842055	0.5278171752473008	1.2871443809419305	0.1980439689513902	0.39247867097891614	Piezo2+ vs Piezo2-	RGC
1700003G18Rik	15.303343091906267	-1.0010999871305466	0.46080023782117197	-2.172524892487263	0.029816094150571414	0.09618186926466625	Piezo2+ vs Piezo2-	RGC
1700007J10Rik	47.02442705155425	-0.03720935703571681	0.24567865598137373	-0.15145539154422052	0.8796164972263636	0.9398374681933666	Piezo2+ vs Piezo2-	RGC
1700010I14Rik	7.7377736885569774	-0.5597737784647219	0.6495398997665902	-0.861800450851248	0.3887973367948112	0.6056542617076287	Piezo2+ vs Piezo2-	RGC
1700010K23Rik	10.555078027962628	0.6504697419328436	0.43250636021111927	1.503954165241246	0.13259316884204947	0.2979810481110325	Piezo2+ vs Piezo2-	RGC
1700016K05Rik	63.03257474468432	-0.5485412067894124	0.27397333492512654	-2.0021700540285123	0.045266445217494664	0.1308689423912303	Piezo2+ vs Piezo2-	RGC
1700016P03Rik	251.39099978830396	0.5136524683029462	0.3114568877557876	1.6491928369415272	0.09910813497103993	0.24035505250890332	Piezo2+ vs Piezo2-	RGC
1700017G19Rik	23.276099419338493	-0.23538245748194978	0.35989762056483504	-0.6540261564178526	0.5130949541648615	0.7094138117405786	Piezo2+ vs Piezo2-	RGC
1700019D03Rik	159.19074267317453	-0.04568869454632407	0.13561130815231848	-0.33690917939532433	0.736185365306228	0.8594430426067843	Piezo2+ vs Piezo2-	RGC
1700024B18Rik	235.19797244034478	-0.6595877495749946	0.1639399026087538	-4.0233508686967765	5.737592037119462e-05	0.00044158499445501613	Piezo2+ vs Piezo2-	RGC
1700024P12Rik	7.753029441150687	-0.4909810003752974	0.5798260522117606	-0.8467729218141172	0.39712170400279934	0.6109982949308245	Piezo2+ vs Piezo2-	RGC
1700026F02Rik	103.68134517806051	0.05257682902236358	0.17080685808691903	0.30781450821845013	0.7582234812983571	0.8729410366997137	Piezo2+ vs Piezo2-	RGC
1700028E10Rik	18.252559079744337	0.2646294653605935	0.3451032277226317	0.766812490010331	0.4431930092362769	0.6504151650568086	Piezo2+ vs Piezo2-	RGC
1700029J07Rik	38.796474000542	-0.14051796369243272	0.30887055637344046	-0.4549412716521261	0.6491514900058912	0.8055654497563987	Piezo2+ vs Piezo2-	RGC
1700031C06Rik	10.685100952038693	0.8584142861147959	0.44747753159268394	1.9183405322262457	0.055067846154452205	0.15265930048244933	Piezo2+ vs Piezo2-	RGC
1700034H15Rik	23.036213762909945	0.196668959583741	0.33876412985649024	0.580548358726927	0.5615448854856194	0.7446073119340914	Piezo2+ vs Piezo2-	RGC
1700034P13Rik	6.761375050641048	-0.5486179884213698	0.6327802848183794	-0.8669960199199855	0.3859441904427794	0.6034601276130811	Piezo2+ vs Piezo2-	RGC
1700052K11Rik	17.385250940926497	0.18877020208782477	0.3623552813496016	0.5209533620836028	0.6023992607783559	0.7742671710437293	Piezo2+ vs Piezo2-	RGC
1700080G18Rik	12.119790701992128	-0.5044281839755814	0.4844373221580714	-1.041266147142534	0.297752043569536	0.5089868858381875	Piezo2+ vs Piezo2-	RGC
1700087I21Rik	160.3031655965574	0.11345812304055365	0.15598922445157365	0.7273459012277886	0.46701408600370176	0.6704874292668137	Piezo2+ vs Piezo2-	RGC
1700095A21Rik	10.66080488403553	-0.0992585712617199	0.5771398562804857	-0.1719835672091947	0.8634504479691812	0.9284502265084881	Piezo2+ vs Piezo2-	RGC
1700102P08Rik	13.539416316927374	0.34706244952387755	0.43447547041031187	0.7988079262475213	0.4244017938311251	0.6352835022223458	Piezo2+ vs Piezo2-	RGC
1700108J01Rik	9.406101475547938	-0.016963425931072796	0.5385303465318901	-0.031499480094885	0.9748712067646804	0.9868821544147924	Piezo2+ vs Piezo2-	RGC
1700111E14Rik	651.2559818837638	0.14321668999994697	0.17907922980907648	0.7997392559295459	0.42386188363178	0.6349274569999216	Piezo2+ vs Piezo2-	RGC
1700111N16Rik	7.796343047750434	1.0374852469190432	0.5518801347169392	1.8799104763050984	0.06012027987681893	0.16317670166244494	Piezo2+ vs Piezo2-	RGC
1700112D23Rik	72.15034713242497	0.3008517874532501	0.20348609540300955	1.4784881829758698	0.1392771577459809	0.30768099045777264	Piezo2+ vs Piezo2-	RGC
1700112M02Rik	8.589071272771543	0.33305255208991846	0.5401589684765765	0.6165824720623165	0.5375101587167945	0.7273511664530122	Piezo2+ vs Piezo2-	RGC
1700113H08Rik	6.229716348074027	-0.7989461024219593	0.6689542922552173	-1.194320915003783	0.2323524593189259	0.43333498347457894	Piezo2+ vs Piezo2-	RGC
1700120E14Rik	17.29498093214303	-1.773313409854616	0.5013118679091253	-3.5373457589399644	0.00040417017839292616	0.0025902237098147417	Piezo2+ vs Piezo2-	RGC
1700123M08Rik	41.421958214652314	0.4610350569928283	0.23209930870353176	1.9863697982044568	0.04699227760372372	0.13481784493800225	Piezo2+ vs Piezo2-	RGC
1700123O20Rik	15.673633695237342	-0.3095434070452143	0.43934744075480836	-0.7045526577175735	0.4810886692701778	0.6831296984455643	Piezo2+ vs Piezo2-	RGC
1810007D17Rik	42.95954582403102	-0.12843455935040105	0.2694086737599004	-0.47672763299693593	0.6335560831076634	0.7966244479696399	Piezo2+ vs Piezo2-	RGC
1810024B03Rik	20.648800462752643	0.5856639899666157	0.3304203510512215	1.772481592321251	0.07631464827064778	0.19652916678407462	Piezo2+ vs Piezo2-	RGC
2210408I21Rik	802.7755159328256	-0.08269327542800158	0.08791957065987593	-0.9405559513922934	0.3469324640469258	0.5638907118139763	Piezo2+ vs Piezo2-	RGC
2310016D03Rik	17.570697180028386	1.6197021952976678	0.35733930619284177	4.532672916825946	5.824196380973823e-06	5.6580305476261545e-05	Piezo2+ vs Piezo2-	RGC
2310022B05Rik	14.494758452102154	-0.008867784374472656	0.39827028078675947	-0.022265744651985758	0.9822359739118118	0.9888637370297585	Piezo2+ vs Piezo2-	RGC
2310034G01Rik	8.766224769356885	0.38689853182408734	0.5082179256616765	0.7612847014799077	0.44648703621029673	0.6535644188474559	Piezo2+ vs Piezo2-	RGC
2310039L15Rik	11.429700706162555	0.9668005796242951	0.5140283451907525	1.8808312589562	0.05999487651292685	0.16309897477828744	Piezo2+ vs Piezo2-	RGC
2310040G24Rik	8.186977628679255	0.1527335673896772	0.5730181193583697	0.2665422998503063	0.7898215866743461	0.8916423057910086	Piezo2+ vs Piezo2-	RGC
2310074N15Rik	12.202386686381956	-0.07036401061578211	0.46339602376888983	-0.1518442261189424	0.8793097991483829	0.9398076515311347	Piezo2+ vs Piezo2-	RGC
2310075C17Rik	11.596337386899492	0.23816593119828128	0.5111771696363195	0.46591660454579	0.641275195292264	0.8008081395183705	Piezo2+ vs Piezo2-	RGC
2410018L13Rik	38.340861925483104	-0.9943524010336722	0.2840196740352295	-3.5009983178500996	0.00046351876951563313	0.0028882102995142316	Piezo2+ vs Piezo2-	RGC
2500002B13Rik	17.829138553458073	0.49661616164045536	0.35218418566952947	1.4101035249392289	0.1585091166034559	0.33882957011429915	Piezo2+ vs Piezo2-	RGC
2500004C02Rik	20.42464231066357	0.028607697658660457	0.3328335348663493	0.0859519689629472	0.9315045990714544	0.963517030828436	Piezo2+ vs Piezo2-	RGC
2510009E07Rik	592.5464124550931	-0.2532288516976305	0.1146083656584031	-2.2095145519515897	0.02713887137669939	0.08925379064473525	Piezo2+ vs Piezo2-	RGC
2600014E21Rik	297.67850833441	-0.47168030982900516	0.1820374126493075	-2.5911174135269137	0.009566484613780938	0.03839121384887565	Piezo2+ vs Piezo2-	RGC
2610306M01Rik	13.090123856929083	-0.08918466277906148	0.4706098124743174	-0.189508719144968	0.8496941220279016	0.9210028570276709	Piezo2+ vs Piezo2-	RGC
2610307P16Rik	32.55903094183245	-0.2823287522781303	0.28645744040293347	-0.9855870801645239	0.3243357805527244	0.5388545669015445	Piezo2+ vs Piezo2-	RGC
2610316D01Rik	376.2962268487397	-0.16702355847061512	0.09509045448885416	-1.7564702931374931	0.07900813952763124	0.20146477938551052	Piezo2+ vs Piezo2-	RGC
2700069I18Rik	272.0703339676516	1.3305594723822447	0.14138866723928276	9.41065149253043	4.930711151453469e-21	3.0220776893726623e-19	Piezo2+ vs Piezo2-	RGC
2810032G03Rik	23.272611752720415	-0.04576230559210689	0.32744630171304395	-0.13975514566113645	0.8888534539678008	0.9433392833956089	Piezo2+ vs Piezo2-	RGC
2810403D21Rik	39.86809623138381	-0.622988164361554	0.29357137269674033	-2.1221012070720593	0.03382924006823365	0.10559108173149596	Piezo2+ vs Piezo2-	RGC
2810407A14Rik	7.657413950160464	-0.6273567469244123	0.6314841395477954	-0.9934639805421897	0.32048389539712563	0.5348273323681735	Piezo2+ vs Piezo2-	RGC
2810432F15Rik	90.75236768552796	0.09174480902544714	0.25799455070924615	0.35560754586960786	0.722134491800929	0.853546764327115	Piezo2+ vs Piezo2-	RGC
2810461L16Rik	31.878862294056738	0.10083968823051578	0.27559501278839366	0.36589808795974893	0.714441123166075	0.8492175691794213	Piezo2+ vs Piezo2-	RGC
2900009J06Rik	39.078937894062946	-0.08531530663571936	0.2573578570682849	-0.3315045734666753	0.7402633869837439	0.8625541420389888	Piezo2+ vs Piezo2-	RGC
2900041M22Rik	11.686940180240523	0.3233272347568683	0.4326602269650697	0.7473005712239219	0.4548821477595941	0.6592466552440205	Piezo2+ vs Piezo2-	RGC
2900060N12Rik	26.42415863497241	-0.3252870300271318	0.31457434890476127	-1.034054528475282	0.30111067223201804	0.5136862733269904	Piezo2+ vs Piezo2-	RGC
2900079G21Rik	32.87635264179984	0.4403438681187507	0.3168258232350985	1.389861039805447	0.1645710783058606	0.3471646464136771	Piezo2+ vs Piezo2-	RGC
2900089D17Rik	18.443222187644476	0.5008428633564845	0.36825779984087353	1.3600332798732349	0.17381939273056513	0.3603598849291113	Piezo2+ vs Piezo2-	RGC
2900092C05Rik	11.476786734900392	0.935441452912532	0.4315180239851891	2.1677923074301035	0.030174492397836112	0.09696683877321785	Piezo2+ vs Piezo2-	RGC
3110009E18Rik	36.83318952221023	0.26758568979671493	0.25677481686993586	1.0421025436160865	0.2973641394232468	0.5088680467888981	Piezo2+ vs Piezo2-	RGC
3222401L13Rik	52.275673087664266	0.26420411111906605	0.21293220674191807	1.2407898042370427	0.21468340868573244	0.4140147429517186	Piezo2+ vs Piezo2-	RGC
4732463B04Rik	15.87828783603372	0.10452394170832287	0.4158667262112668	0.2513399969759135	0.801551254284951	0.8971441728316877	Piezo2+ vs Piezo2-	RGC
4921534H16Rik	391.9358357361992	-0.14853816023711255	0.1473014728671499	-1.0083956212106449	0.31326457422733966	0.5269535327945918	Piezo2+ vs Piezo2-	RGC
4930403P22Rik	27.260494391193475	0.06030819112354043	0.3028962351665401	0.19910511958123694	0.8421805165618403	0.9165717840078575	Piezo2+ vs Piezo2-	RGC
4930404I05Rik	11.385169572076553	-0.015421627436156101	0.48973817866343317	-0.031489534833171406	0.9748791380009667	0.9868821544147924	Piezo2+ vs Piezo2-	RGC
4930405A10Rik	37.964030766963354	1.6093520783343553	0.2856994410218585	5.633024945999897	1.7707583240697665e-08	2.518660890480668e-07	Piezo2+ vs Piezo2-	RGC
4930417O13Rik	42.95897146719566	-0.10247866732895182	0.26289444371704046	-0.3898091792280404	0.6966776556219694	0.8367828213169811	Piezo2+ vs Piezo2-	RGC
4930419G24Rik	1279.5069816598505	-0.2935510267990792	0.12106441806348159	-2.424750653368293	0.01531890427548863	0.056560817428994714	Piezo2+ vs Piezo2-	RGC
4930428E07Rik	31.541474691359774	-0.1712684905415631	0.3663208144800988	-0.4675368796191286	0.6401158127536555	0.7997888824286777	Piezo2+ vs Piezo2-	RGC
4930438E09Rik	11.787747124397933	-2.080071627359673	0.6371733650303951	-3.2645300973314333	0.0010964581327054582	0.006180870176170735	Piezo2+ vs Piezo2-	RGC
4930443O20Rik	8.992582394122447	-0.3382183808813365	0.6187152218897203	-0.5466462904344391	0.5846217602064032	0.7641566318944495	Piezo2+ vs Piezo2-	RGC
4930444A19Rik	117.8711103644434	-0.4228223412264296	0.18736179010899406	-2.256715955694386	0.024025829195677386	0.08147848865539763	Piezo2+ vs Piezo2-	RGC
4930444F02Rik	27.99917857809839	-0.5971481318837928	0.3317604430547316	-1.79993770922617	0.07187047451018284	0.18770271121865623	Piezo2+ vs Piezo2-	RGC
4930444P10Rik	13.193078445154041	-1.1556982315896311	0.5121413843844271	-2.25659996795364	0.024033082379885867	0.08147848865539763	Piezo2+ vs Piezo2-	RGC
4930445B16Rik	1504.03530515419	-0.2425007748371775	0.22151289145973613	-1.0947479094292636	0.2736270930714677	0.4825080877443319	Piezo2+ vs Piezo2-	RGC
4930447C04Rik	820.4354341605924	-0.234121965216355	0.1071063224999407	-2.1858837065056043	0.028824114587215562	0.09343503593223498	Piezo2+ vs Piezo2-	RGC
4930447N08Rik	377.2944605846364	-0.4374189270278907	0.1718733561225862	-2.5450071895722335	0.010927548830584537	0.04278370163519219	Piezo2+ vs Piezo2-	RGC
4930473D10Rik	160.47693645756476	-0.6765024396544832	0.24377944979231542	-2.775059342495113	0.0055191636175062455	0.024072933953704308	Piezo2+ vs Piezo2-	RGC
4930478K11Rik	19.968180895191363	-0.44308281780005887	0.3597561236091252	-1.2316199467433335	0.21809108626173934	0.41843201581577877	Piezo2+ vs Piezo2-	RGC
4930486F22Rik	44.03117931977639	-0.46074361922281143	0.2595934257953187	-1.7748662848884833	0.07591996838195511	0.19581194599508087	Piezo2+ vs Piezo2-	RGC
4930488L21Rik	113.69912239958374	0.242127403846111	0.15334995022770215	1.5789206549241612	0.11435425769837082	0.2662211344621602	Piezo2+ vs Piezo2-	RGC
4930500G05Rik	176.08560240713874	-0.3495034572737318	0.16484455781628837	-2.1202001564603496	0.03398916923872197	0.10599212720049192	Piezo2+ vs Piezo2-	RGC
4930505A04Rik	18.297869149504105	0.2119075906942928	0.3522781234821579	0.6015349139471201	0.5474837646144327	0.7335325002047904	Piezo2+ vs Piezo2-	RGC
4930509J09Rik	42.80061159492384	-0.7324459907583178	0.2844085275887806	-2.5753306237615483	0.010014430828874453	0.03999839611864429	Piezo2+ vs Piezo2-	RGC
4930511M06Rik	203.56103530778896	-1.1052789541526988	0.3491006785397198	-3.1660750668719855	0.0015451091423367435	0.008254457874512143	Piezo2+ vs Piezo2-	RGC
4930533B01Rik	87.57804079548107	0.1838733726844262	0.2376099175374766	0.7738455304813828	0.43902214389940997	0.6477962698211124	Piezo2+ vs Piezo2-	RGC
4930534D22Rik	7.564732444880003	-0.24291151433968064	0.5880525736003606	-0.41307788664617406	0.6795495503577011	0.8259140925086982	Piezo2+ vs Piezo2-	RGC
4930544I03Rik	10.0779216451308	-0.011315843333141009	0.5085958802698497	-0.0222491840223658	0.9822491841099661	0.9888637370297585	Piezo2+ vs Piezo2-	RGC
4930545L23Rik	156.19020035718637	-0.5971374786159935	0.18337043654750879	-3.256454474662732	0.0011281301988869446	0.006306678110195507	Piezo2+ vs Piezo2-	RGC
4930547E14Rik	286.0451244926302	-0.29577265778988027	0.17391386360589728	-1.7006847623150085	0.08900219793941276	0.22125841390395312	Piezo2+ vs Piezo2-	RGC
4930551O13Rik	58.47692896273012	-0.08007696233607502	0.23985844019419608	-0.3338509258679514	0.7384920525969201	0.8611057451761388	Piezo2+ vs Piezo2-	RGC
4930555F03Rik	1290.9147647116424	-0.5806249028621892	0.13913617796007002	-4.173069228830045	3.0052357718026583e-05	0.00024830023987124414	Piezo2+ vs Piezo2-	RGC
4930557J02Rik	9.838129584889879	0.24838962001426704	0.5084916341499052	0.48848319880330787	0.6252076234412229	0.7901651001833079	Piezo2+ vs Piezo2-	RGC
4930563M21Rik	12.208817162193661	-0.27390641475864685	0.4826272101743126	-0.5675320599095912	0.5703527512633138	0.7528031027833323	Piezo2+ vs Piezo2-	RGC
4930567K12Rik	68.81162136890394	-0.8301760645155682	0.24019729025977138	-3.456225770148113	0.0005477962874987692	0.0033697468707269175	Piezo2+ vs Piezo2-	RGC
4930567K20Rik	236.80228901113423	-0.08757895971525913	0.1952051150745298	-0.4486509468864136	0.6536834756454357	0.8083517961851665	Piezo2+ vs Piezo2-	RGC
4930578G10Rik	303.22781030147087	-0.02105439320531655	0.15829874132075963	-0.1330041731832484	0.894190080102131	0.9443341980025951	Piezo2+ vs Piezo2-	RGC
4930578M01Rik	30.572078398276172	-1.1785734666105798	0.3512357691396019	-3.3555052479354543	0.0007922015343036125	0.004636304465516454	Piezo2+ vs Piezo2-	RGC
4930579K19Rik	14.984671134477587	0.660075298169439	0.37338259222984066	1.7678255813359418	0.077090066909551	0.19777198878527705	Piezo2+ vs Piezo2-	RGC
4930586N03Rik	43.73106958126722	-0.0727975351466952	0.2701106326075108	-0.26951006868535604	0.787537195086165	0.8905579029240364	Piezo2+ vs Piezo2-	RGC
4930587E11Rik	207.26038138576342	0.7162678469845298	0.21400236294417838	3.3470090569577744	0.0008168854140729814	0.004755102136963462	Piezo2+ vs Piezo2-	RGC
4930589P08Rik	33.05347809729628	0.2548530793140039	0.3322142607416153	0.7671346761125941	0.44300144680968034	0.6504151650568086	Piezo2+ vs Piezo2-	RGC
4930592A05Rik	72.73461672561989	0.34425035340689886	0.21367912945637765	1.6110621298519336	0.10716618141098681	0.2540486621212634	Piezo2+ vs Piezo2-	RGC
4930593A02Rik	43.10160356559847	0.7001267051221989	0.25089563636365103	2.7905096926732806	0.005262512450874237	0.023159176856262467	Piezo2+ vs Piezo2-	RGC
4930594M22Rik	51.676099354729764	-0.18968844554586303	0.22619051015695216	-0.8386224754267517	0.4016811942830182	0.6155602429060262	Piezo2+ vs Piezo2-	RGC
4931406C07Rik	90.5180858428749	0.02481940259905399	0.17366286362032643	0.14291715615904999	0.8863556090078402	0.9433392833956089	Piezo2+ vs Piezo2-	RGC
4931408D14Rik	21.830763409690533	-0.3567885586146361	0.4217496886716429	-0.8459723105863799	0.39756819123636344	0.6111433886442399	Piezo2+ vs Piezo2-	RGC
4931415C17Rik	14.87525519570429	0.5836394813641306	0.39100307137478274	1.4926723703525662	0.13552296919005963	0.3021481012828644	Piezo2+ vs Piezo2-	RGC
4932413F04Rik	17.609659998722552	-0.25296178848742795	0.4112366509080599	-0.6151246196778861	0.5384724242740384	0.7277713683664625	Piezo2+ vs Piezo2-	RGC
4932435O22Rik	18.704980485663118	-0.49007252269611123	0.44658090569794107	-1.0973879904923367	0.2724718210267797	0.48185956769946864	Piezo2+ vs Piezo2-	RGC
4932438H23Rik	9.209012804788426	-0.05867904200839213	0.5365813157188312	-0.10935722189614962	0.9129191621751819	0.9533613679344914	Piezo2+ vs Piezo2-	RGC
4932441J04Rik	233.0055813688122	1.3200556717163363	0.10681499263286746	12.358336963552333	4.3914789350463333e-35	5.921470196016476e-33	Piezo2+ vs Piezo2-	RGC
4933402D24Rik	23.798641920587386	-0.25860428764465204	0.38770022625808476	-0.6670212451011159	0.5047585631243616	0.7028257398976552	Piezo2+ vs Piezo2-	RGC
4933403J19Rik	14.773723541124385	-0.24640552162650106	0.44756309439028535	-0.5505492403527574	0.5819427132818664	0.7624286383494643	Piezo2+ vs Piezo2-	RGC
4933404O12Rik	15.431899361475814	0.2130371211012917	0.3884507323513764	0.5484276469546907	0.583398297218038	0.7636978629201358	Piezo2+ vs Piezo2-	RGC
4933405D12Rik	7.887659728700681	-0.47059949215437286	0.5836570676521452	-0.8062945147694952	0.42007305252583504	0.6313269104166697	Piezo2+ vs Piezo2-	RGC
4933406I18Rik	256.9244786214906	0.37509937979509006	0.10872327581444564	3.4500375102315672	0.0005605086663285268	0.0034416661460718832	Piezo2+ vs Piezo2-	RGC
4933406J10Rik	16.96379399519375	0.3334843440233174	0.40006805615895397	0.8335690362912112	0.40452388005342477	0.6188675229793948	Piezo2+ vs Piezo2-	RGC
4933411O13Rik	331.76497384034144	0.40927374934931376	0.19034795789047884	2.1501347000780484	0.031544561537527216	0.10031765749340023	Piezo2+ vs Piezo2-	RGC
4933413L06Rik	543.5509528671481	0.4766208284541315	0.20275909483805757	2.3506754596374857	0.018739370317006728	0.06635548039772025	Piezo2+ vs Piezo2-	RGC
4933421D24Rik	16.593427201577242	0.5306456022380364	0.4021582044462254	1.3194946575036033	0.18700379502787223	0.3779315305988953	Piezo2+ vs Piezo2-	RGC
4933424G06Rik	6.041485153439259	-1.618065252223507	0.7853591318757684	-2.060287054100823	0.03937110680325304	0.11839429173395719	Piezo2+ vs Piezo2-	RGC
4933427D06Rik	10.1880925658307	0.17193839842965114	0.47381458011640604	0.36288118948853276	0.7166936389582893	0.8502875419327233	Piezo2+ vs Piezo2-	RGC
4933427G23Rik	40.452129294741695	-0.07541047236632609	0.25908643137141435	-0.2910629937938398	0.771003141858268	0.880735883159682	Piezo2+ vs Piezo2-	RGC
4933431K23Rik	10.296549752227119	-1.9985577987993821	0.687610748953436	-2.9065249515677967	0.0036546775031110197	0.016969583833315767	Piezo2+ vs Piezo2-	RGC
4933432K03Rik	82.38934065233644	-0.15516922248986134	0.23275406064836057	-0.6666660167286508	0.5049854903367416	0.7028513988130288	Piezo2+ vs Piezo2-	RGC
4933436I20Rik	20.63289776902347	-0.2926171403189275	0.37671601884711375	-0.7767578910353773	0.4373016247534791	0.647406138359235	Piezo2+ vs Piezo2-	RGC
5031415H12Rik	30.009033364302336	0.11649162269076713	0.29861954043420263	0.39010046871475484	0.696462256253164	0.8367828213169811	Piezo2+ vs Piezo2-	RGC
5033421B08Rik	10.002132614760889	-0.47029163355084785	0.5676081481442496	-0.8285498280608364	0.4073591882170726	0.6206281803433652	Piezo2+ vs Piezo2-	RGC
5330434G04Rik	2572.6275328590295	0.3432357113885251	0.08009877059470992	4.285155800021654	1.8261116952966886e-05	0.00015865521971250354	Piezo2+ vs Piezo2-	RGC
5330439A09Rik	8.700240773903923	-0.11280402623407704	0.5179297283740912	-0.21779793677454395	0.827586552193713	0.9106208700304307	Piezo2+ vs Piezo2-	RGC
5430427G11Rik	42.40788982049746	0.20505060091565042	0.27356726813446963	0.7495436216253019	0.45352961701420913	0.658702429536794	Piezo2+ vs Piezo2-	RGC
5430427M07Rik	51.119787122354666	-0.10956618793274875	0.22819636284137296	-0.4801399398679808	0.6311278900244683	0.7959181705729876	Piezo2+ vs Piezo2-	RGC
5530401A14Rik	763.2397214155963	0.14844984308814663	0.13971035594817827	1.0625543259170425	0.2879841092076326	0.4982502487478387	Piezo2+ vs Piezo2-	RGC
5730507C01Rik	10.018950977974571	0.3556511988466909	0.4594602418837091	0.7740630557903798	0.4388935034589245	0.6477962698211124	Piezo2+ vs Piezo2-	RGC
5730522E02Rik	490.75078974677336	-0.2448359970331658	0.08755020350671841	-2.7965211641612875	0.005165602761730481	0.022852030065345738	Piezo2+ vs Piezo2-	RGC
5830408C22Rik	6.834405218868129	0.6798835996573496	0.6084208554984826	1.117456105445822	0.26379935758398754	0.4717600182576244	Piezo2+ vs Piezo2-	RGC
5830418P13Rik	37.682753991336	-1.2424217619886244	0.31788872424970843	-3.908354298885655	9.292696241335365e-05	0.0006915160933673623	Piezo2+ vs Piezo2-	RGC
5830444B04Rik	8.950362183431675	0.4285110127175445	0.5979278722700256	0.7166600397648429	0.473583888260398	0.6750322567973791	Piezo2+ vs Piezo2-	RGC
5930430L01Rik	8.490987811915808	-0.6679289960117891	0.5965349482156413	-1.1196812492037593	0.26284961825248265	0.47056084074833726	Piezo2+ vs Piezo2-	RGC
6030442K20Rik	64.63225445383118	0.12518806481494477	0.19402425862227327	0.6452186221654947	0.5187855199322137	0.7130606510846066	Piezo2+ vs Piezo2-	RGC
6030443J06Rik	158.28086490007883	-0.004772407195151248	0.14346508132504787	-0.03326528763008496	0.9734630348891761	0.9867922464749204	Piezo2+ vs Piezo2-	RGC
6330411D24Rik	6721.6067259673455	1.5260178389055394	0.08100459569575363	18.838657557617257	3.640833137889885e-79	6.136624253913401e-76	Piezo2+ vs Piezo2-	RGC
6330562C20Rik	13.732708986273003	-0.2562190897434328	0.4249612515738461	-0.6029234166515751	0.5465596372828523	0.7333566181811728	Piezo2+ vs Piezo2-	RGC
6330576A10Rik	10.49951635899901	-1.1753002874819103	0.5940907604822867	-1.9783177346972942	0.04789287366236907	0.13705167836659266	Piezo2+ vs Piezo2-	RGC
6530402F18Rik	26.54379377252744	0.7904665605109321	0.28794024555512837	2.7452451427446993	0.006046571178337391	0.02613204031048121	Piezo2+ vs Piezo2-	RGC
6530403H02Rik	10.255408332574234	-1.1360702322844	0.751578234525578	-1.5115794738275339	0.13064087671254254	0.293985577702257	Piezo2+ vs Piezo2-	RGC
6720468P15Rik	49.32039512556736	0.6639225654067455	0.2232003659688639	2.9745585878625382	0.0029341041985175985	0.014129807504575464	Piezo2+ vs Piezo2-	RGC
6720483E21Rik	11.209354183498679	-0.05955616047056329	0.4848171522778411	-0.12284251947512077	0.902231803550652	0.9495396378594829	Piezo2+ vs Piezo2-	RGC
6820408C15Rik	49.80411208475341	-0.13451553882509315	0.22139470522516003	-0.6075824563568035	0.543464439306115	0.7316368310307163	Piezo2+ vs Piezo2-	RGC
8030451A03Rik	11.60663531658398	-0.18419998386939132	0.5708305543901483	-0.3226876740439778	0.7469317878873076	0.8670478846308933	Piezo2+ vs Piezo2-	RGC
8030451O07Rik	19.691017617974282	-1.4114003962872665	0.5149372552901753	-2.7409172317351946	0.006126793900881429	0.026377295325506124	Piezo2+ vs Piezo2-	RGC
8030453O22Rik	11.771421414621782	-0.760361929773909	0.5093399226821884	-1.4928378788174244	0.135479629360717	0.3021481012828644	Piezo2+ vs Piezo2-	RGC
8430419K02Rik	31.134002212730664	0.2169071243574576	0.35315339073579943	0.614200882810523	0.5390825900791276	0.7280638666493345	Piezo2+ vs Piezo2-	RGC
9030624G23Rik	43.7469544258487	-0.2162860276208211	0.23743111319915539	-0.9109422295442892	0.362325813500894	0.5783145441815879	Piezo2+ vs Piezo2-	RGC
9130015G15Rik	22.776549991506307	-1.130143782059157	0.4187134805582548	-2.6990862117751244	0.006953016172059524	0.02918881384310418	Piezo2+ vs Piezo2-	RGC
9130019P16Rik	41.64048705879686	0.21774017585446234	0.2874287363276148	0.7575449088231715	0.4487234713620507	0.6551090610487107	Piezo2+ vs Piezo2-	RGC
9130024F11Rik	130.03498263256225	-0.9749280755995104	0.24704477709854328	-3.9463618176822375	7.934768038440395e-05	0.0005957261260040662	Piezo2+ vs Piezo2-	RGC
9130204K15Rik	11.02827556045302	0.0727658992612539	0.4504187749787455	0.1615516565993227	0.87165892953678	0.9329548135692678	Piezo2+ vs Piezo2-	RGC
9230112J17Rik	60.76261085969705	0.39011514834717625	0.2214213823797803	1.7618675493501061	0.07809167850515751	0.19973220655605914	Piezo2+ vs Piezo2-	RGC
9230114K14Rik	21.012803231083378	-0.12499249269527926	0.3358995798412029	-0.37211267949298915	0.7098089562700056	0.8454964785536373	Piezo2+ vs Piezo2-	RGC
9330111N05Rik	29.424224574041176	-0.07532137035344529	0.36104551416199865	-0.20862015285875868	0.8347447770192014	0.9132364572708029	Piezo2+ vs Piezo2-	RGC
9330158H04Rik	73.37400184153991	3.4062916322298453	0.2694300052421476	12.64258458952437	1.2294502399677087e-36	1.8019464169265852e-34	Piezo2+ vs Piezo2-	RGC
9330159M07Rik	147.64614050359503	0.3301060358036707	0.13882979753163097	2.3777751006836945	0.017417445365315427	0.06278144970418285	Piezo2+ vs Piezo2-	RGC
9330175M20Rik	71.4782776530895	0.25765497526317727	0.20098059701685672	1.281989301890506	0.19984639909551727	0.3951215315841576	Piezo2+ vs Piezo2-	RGC
9330179D12Rik	25.212858438171374	-0.41216352805132717	0.3156137458542629	-1.305911207814272	0.19158275471347763	0.3836194663385201	Piezo2+ vs Piezo2-	RGC
9330185C12Rik	35.62448923767142	-0.7421128014627796	0.4315695268132045	-1.7195671968377577	0.0855111432140074	0.2141590369795089	Piezo2+ vs Piezo2-	RGC
9430014N10Rik	13.281708862187543	0.31306380009490536	0.4241207163816644	0.7381478621600285	0.46042460173948707	0.6644226594451246	Piezo2+ vs Piezo2-	RGC
9430038I01Rik	18.33354006430054	-0.4743158217673017	0.3995024743061497	-1.1872662931339455	0.23512259914254696	0.4359726522054597	Piezo2+ vs Piezo2-	RGC
9430041J12Rik	84.04696390434115	-0.24135169663427145	0.1941483055983632	-1.2431305845828933	0.21381971701473357	0.41347352028107914	Piezo2+ vs Piezo2-	RGC
9530026P05Rik	2344.1955347117723	0.5098388720786055	0.1083040446710857	4.707477672020119	2.5080074161152424e-06	2.6503112851800885e-05	Piezo2+ vs Piezo2-	RGC
9530036O11Rik	281.7581617131689	0.5771412904069818	0.13726504985084165	4.204575680656725	2.615724067906521e-05	0.00021934342867942493	Piezo2+ vs Piezo2-	RGC
9530051G07Rik	32.76649795514794	-0.14900491047751935	0.27675089815533827	-0.5384080466249614	0.5902953723588709	0.767031470347963	Piezo2+ vs Piezo2-	RGC
9530052E02Rik	68.06455900980905	-0.3838770087998565	0.19820154923460082	-1.9368012524739722	0.05276964277329368	0.14750121541357628	Piezo2+ vs Piezo2-	RGC
9530059O14Rik	2246.618384891705	0.27691590491829765	0.08746101637161272	3.1661638111054065	0.0015446378086870316	0.008254457874512143	Piezo2+ vs Piezo2-	RGC
9530062K07Rik	61.550707905324906	0.6223535349952846	0.23117375287568867	2.6921461768626855	0.007099382119260948	0.02969232893800081	Piezo2+ vs Piezo2-	RGC
9530077C14Rik	24.915679404780846	-0.5134928459750973	0.34876636879649564	-1.472311816494896	0.14093669381820637	0.31031848129403894	Piezo2+ vs Piezo2-	RGC
9630013A20Rik	47.86691195412589	-0.3639218097297325	0.33376516747066864	-1.0903528744104611	0.2755577322385855	0.4845618755223117	Piezo2+ vs Piezo2-	RGC
9630014M24Rik	693.1491871656034	0.2398521922822852	0.12151789362337533	1.973801430640886	0.04840432611822936	0.13821343704308195	Piezo2+ vs Piezo2-	RGC
9630028H03Rik	578.0790642868003	-0.506702082259764	0.14395320913524806	-3.5199082070042857	0.00043169617382209823	0.002725183149727141	Piezo2+ vs Piezo2-	RGC
9630041A04Rik	47.22580990228541	-0.7764107836189809	0.254329622434988	-3.0527737043979126	0.002267368525632828	0.011340206676421756	Piezo2+ vs Piezo2-	RGC
A230006K03Rik	2305.5238131486785	0.6584983742287694	0.06859101879781407	9.600358556705899	7.966679760199403e-22	5.371135494326437e-20	Piezo2+ vs Piezo2-	RGC
A230009B12Rik	58.00114358602776	-0.46098282463111095	0.2349678786013169	-1.9618972064402311	0.04977445313630238	0.14117783690609326	Piezo2+ vs Piezo2-	RGC
A230077H06Rik	29.228513753428164	-0.13028747935418775	0.2863812225377255	-0.45494421107523814	0.6491493752581372	0.8055654497563987	Piezo2+ vs Piezo2-	RGC
A230107N01Rik	20.84706390059284	-0.2644235019351485	0.33855418355379746	-0.7810374669114987	0.43478045883554817	0.6448063909963189	Piezo2+ vs Piezo2-	RGC
A2m	7.673617340525556	-1.4899558142135256	0.7405480374618179	-2.0119637604067604	0.04422375727598883	0.1284050695756747	Piezo2+ vs Piezo2-	RGC
A2ml1	23.116907965072055	0.9565913478063487	0.341276229001787	2.802982647236587	0.005063239351604066	0.02245813138718067	Piezo2+ vs Piezo2-	RGC
A330008L17Rik	77.7703778839435	-2.6307518355322825	0.29514001805435097	-8.913572116973379	4.9414241519306e-19	2.4141363501678337e-17	Piezo2+ vs Piezo2-	RGC
A330015K06Rik	159.023884346397	1.5416972658382702	0.2939610104609034	5.244563771981301	1.5665251706401143e-07	1.978160587289363e-06	Piezo2+ vs Piezo2-	RGC
A330033J07Rik	15.443937492318277	-0.9914448092540368	0.47164669201872556	-2.1020921508226627	0.03554520432778428	0.11003019631676843	Piezo2+ vs Piezo2-	RGC
A330040F15Rik	62.686172547823226	-0.006313845546949305	0.20528786822577297	-0.030756057830000055	0.9754640845978233	0.9871778532510543	Piezo2+ vs Piezo2-	RGC
A330069E16Rik	113.433497497521	0.2533417392482551	0.19538731806835147	1.2966130133360532	0.19476437262227064	0.3880323286700203	Piezo2+ vs Piezo2-	RGC
A330102I10Rik	901.1336722688093	0.40084360095615157	0.07690993079555483	5.211857517096078	1.8695912190526502e-07	2.34289665406189e-06	Piezo2+ vs Piezo2-	RGC
A430010J10Rik	140.07184141064477	0.14360882987543155	0.14611045743709686	0.9828785180366553	0.325667231719618	0.540533844474068	Piezo2+ vs Piezo2-	RGC
A430035B10Rik	13.658236312102733	-0.031903017554982836	0.42598285344499914	-0.07489272701231389	0.9403000633102792	0.968454480115781	Piezo2+ vs Piezo2-	RGC
A430073D23Rik	24.88790353428226	-0.5115821515150443	0.34889649489653196	-1.4662863026662334	0.14257030546133956	0.3128935544988123	Piezo2+ vs Piezo2-	RGC
A430090L17Rik	77.71524329902414	0.1573187460070931	0.1851325013612213	0.8497629797597808	0.39545687560829845	0.6102434986468849	Piezo2+ vs Piezo2-	RGC
A430110L20Rik	7.638534876662192	-0.8746515722557382	0.6551769231408453	-1.3349853167336172	0.1818811522069229	0.3715887055088104	Piezo2+ vs Piezo2-	RGC
A530058N18Rik	347.53442772079904	0.39503482126588085	0.12462893638672928	3.169687816640509	0.0015260279793619846	0.008178442477629968	Piezo2+ vs Piezo2-	RGC
A530072M11Rik	21.03862767527588	-0.3829923244789789	0.35124190085655543	-1.0903947494447426	0.27553929373745367	0.4845618755223117	Piezo2+ vs Piezo2-	RGC
A530083I20Rik	32.16599883650223	0.15981008009818548	0.3769799477290432	0.42392196471163507	0.6716227248403348	0.8209257410385681	Piezo2+ vs Piezo2-	RGC
A730009L09Rik	20.38353113054489	0.9705388230060006	0.3308941607953373	2.93307932866876	0.00335618126426887	0.015779200895188788	Piezo2+ vs Piezo2-	RGC
A730045E13Rik	8.264373161153017	0.008689126502435	0.5470685746413066	0.015883066411065835	0.9873276793461647	0.9909905573550041	Piezo2+ vs Piezo2-	RGC
A730049H05Rik	83.6195193825418	0.6771201617629358	0.2299745702351592	2.944326240377579	0.003236586301922508	0.015302289514419039	Piezo2+ vs Piezo2-	RGC
A730056A06Rik	28.01056284320753	-0.5943130653668246	0.32067563546223216	-1.8533153119355723	0.06383717775465325	0.17065434275252664	Piezo2+ vs Piezo2-	RGC
A730081D07Rik	105.58878747041958	0.10759344733944637	0.20784501945179742	0.5176618983857778	0.6046941864802192	0.7752571374680217	Piezo2+ vs Piezo2-	RGC
A730090N16Rik	13.782871475591817	1.225888939223939	0.41808099244027896	2.9321805138009274	0.003365910417421859	0.01578092352869136	Piezo2+ vs Piezo2-	RGC
A830012C17Rik	9.58582614786874	-1.23947563521351	0.5993708171617853	-2.067961268255982	0.0386436653282029	0.11714729840051438	Piezo2+ vs Piezo2-	RGC
A830018L16Rik	453.63448847175994	-0.4880509212775695	0.15308387399619341	-3.1881275835082756	0.0014319733838844312	0.007723491643319068	Piezo2+ vs Piezo2-	RGC
A830019P07Rik	63.34235737302296	0.5270693212865387	0.24779402067590203	2.1270461645880876	0.03341624766161244	0.10478713569050747	Piezo2+ vs Piezo2-	RGC
A830036E02Rik	6.841526241569303	-1.645444982505033	0.783477420262805	-2.100181753742303	0.03571285581023684	0.11024545506987947	Piezo2+ vs Piezo2-	RGC
A830082K12Rik	297.31821837330915	0.4056015752523383	0.11017277945418127	3.6815044266085724	0.000231861762927173	0.0015758185540877018	Piezo2+ vs Piezo2-	RGC
A930004D18Rik	21.673225738533276	0.4300481672582468	0.3228108957589034	1.3321984261009432	0.18279499361684737	0.3727779331411933	Piezo2+ vs Piezo2-	RGC
A930005H10Rik	39.38604174697265	-0.4117370824631765	0.2751725404138557	-1.4962869545192612	0.13457889317612926	0.3008391570933234	Piezo2+ vs Piezo2-	RGC
A930009A15Rik	9.17750896901818	-0.39005554977932105	0.5951463710889824	-0.65539431764594	0.5122139090762012	0.7091059907580594	Piezo2+ vs Piezo2-	RGC
A930017K11Rik	6.962363009038012	-0.9063913141286489	0.6794426503564167	-1.3340218098660444	0.18219670891712259	0.37200793807366456	Piezo2+ vs Piezo2-	RGC
A930019D19Rik	31.592612351883854	0.5565122047130994	0.2788877665591184	1.9954701189631792	0.0459916299995289	0.13242013915298012	Piezo2+ vs Piezo2-	RGC
A930029G22Rik	118.86897076142526	0.6940566231182607	0.15556666320516038	4.4614739997536805	8.139782347673505e-06	7.751188218646153e-05	Piezo2+ vs Piezo2-	RGC
A930033H14Rik	32.359900144428664	0.24613498851686447	0.31755658086926786	0.7750901834347237	0.4382863718108464	0.6477962698211124	Piezo2+ vs Piezo2-	RGC
AA386476	32.202417476630316	0.03175156051403393	0.2686367078447436	0.11819516688085863	0.9059130193859244	0.9502400019700286	Piezo2+ vs Piezo2-	RGC
AB124611	8.43222535750755	-0.6283425255360573	0.5897959681715066	-1.0653557491823034	0.28671497349620567	0.49749099047603756	Piezo2+ vs Piezo2-	RGC
AI504432	18.300394031621316	-1.1518796188502947	0.42568574130283365	-2.7059389288560762	0.006811157060689195	0.028844736748220197	Piezo2+ vs Piezo2-	RGC
AI593442	114.91430085585552	-0.5825668512533507	0.20993384474924012	-2.775002058144602	0.005520135848772895	0.024072933953704308	Piezo2+ vs Piezo2-	RGC
AW822252	23.14531261431985	-0.10293626717348586	0.33694344417253613	-0.30550013349058086	0.7599852683145644	0.8735039084690285	Piezo2+ vs Piezo2-	RGC
Abca12	6.536262735952733	-1.8330324967717961	0.8444370470877888	-2.1707153932828716	0.029952692864899027	0.09634592332783838	Piezo2+ vs Piezo2-	RGC
Abca17	16.326192076334983	0.7250887501069145	0.3579797044700215	2.0255023987474017	0.042815802402351326	0.12493117826149261	Piezo2+ vs Piezo2-	RGC
Abca4	14.21971106595784	1.1942536309203327	0.765652662466521	1.559785121197241	0.11881066869718282	0.27507607429821657	Piezo2+ vs Piezo2-	RGC
Abca6	10.007440665732823	-0.4325649207875618	0.5344109351205008	-0.8094237830107754	0.4182714267034412	0.6297422864748996	Piezo2+ vs Piezo2-	RGC
Abca8b	148.86668208393857	0.5218972174618425	0.1342662463510241	3.8870321592025485	0.00010147731436969806	0.000750175497237395	Piezo2+ vs Piezo2-	RGC
Abcb1b	23.921739404534158	-0.018884382701468812	0.3414816685683767	-0.05530130733119424	0.9558984206623198	0.9783680933658989	Piezo2+ vs Piezo2-	RGC
Abcb4	37.67301600148255	-0.5104587705949454	0.2745368485653663	-1.8593451963276502	0.06297822453267173	0.1694131742601939	Piezo2+ vs Piezo2-	RGC
Abcc4	54.50887263790412	-0.8832406694907048	0.24221069511212473	-3.6465799707227338	0.0002657537963226201	0.0017810259391720725	Piezo2+ vs Piezo2-	RGC
Abcc8	128.2791554397384	0.14539260880132066	0.1429797009568957	1.016875876983072	0.30921248034877213	0.5224838452409578	Piezo2+ vs Piezo2-	RGC
Abcg2	29.38538260004222	-0.20395102729637207	0.3666012704532876	-0.5563292976158944	0.5779857623609865	0.7596062397344583	Piezo2+ vs Piezo2-	RGC
Abhd3	50.893080837075736	0.1878995402898677	0.25309674369282725	0.7424020457486145	0.4578437804556923	0.6619066663342296	Piezo2+ vs Piezo2-	RGC
Abhd4	23.083035275071868	-0.3099220038230422	0.33506559487829374	-0.9249591977225101	0.3549871318773593	0.571076628428184	Piezo2+ vs Piezo2-	RGC
Abi3bp	18.925680876764748	-0.14175617989842465	0.3810251125427191	-0.3720389424004999	0.7098638552300398	0.8454964785536373	Piezo2+ vs Piezo2-	RGC
Abra	13.017203477360214	-0.02533263958152647	0.4320902829606771	-0.058628116809171335	0.9532483152207608	0.9773114569979272	Piezo2+ vs Piezo2-	RGC
Abtb2	128.45308590018726	1.749766078883849	0.25091773145351254	6.973465241965283	3.0922786319006915e-12	7.139774841189885e-11	Piezo2+ vs Piezo2-	RGC
Abtb3	899.0405681042537	-0.30395478132669757	0.0941310263357979	-3.2290605250853828	0.0012419760664413833	0.006852211652985112	Piezo2+ vs Piezo2-	RGC
Acad10	82.54013938995489	-0.1728803185831291	0.22515876939537316	-0.76781516903548	0.4425970012328284	0.6501908613322542	Piezo2+ vs Piezo2-	RGC
Acad12	23.57760304320294	0.49192533779063213	0.30925232704397393	1.5906924371200712	0.1116788097881603	0.26173415122692945	Piezo2+ vs Piezo2-	RGC
Acadl	94.99079117864198	-0.11727608184627793	0.18945507065036277	-0.6190179098595342	0.5359045603674155	0.7266831347540458	Piezo2+ vs Piezo2-	RGC
Accsl	12.056590947659192	0.6598500281164309	0.5466820710507255	1.2070087223606878	0.22742878488665275	0.4275864104031826	Piezo2+ vs Piezo2-	RGC
Ackr4	60.74729411229742	0.06911681230965756	0.20531669977011324	0.3366351221651503	0.736391976318498	0.8594430426067843	Piezo2+ vs Piezo2-	RGC
Acmsd	11.012437101336022	-1.2516995398642674	0.5837076813940765	-2.144394497044852	0.032001290820516955	0.10119424405709534	Piezo2+ vs Piezo2-	RGC
Acot13	62.568017335907726	0.04995456500194197	0.1990261946950895	0.2509949259617457	0.8018180321456937	0.8971441728316877	Piezo2+ vs Piezo2-	RGC
Acox2	17.30379371793403	0.4367382835454208	0.3962402492401466	1.1022057561868983	0.27037223007590605	0.48009136595823954	Piezo2+ vs Piezo2-	RGC
Acpp	10.70452544378941	0.5546111864449124	0.45602893838575975	1.216175421691684	0.22391810439617288	0.42425177386689944	Piezo2+ vs Piezo2-	RGC
Acr	25.107579802798032	0.7284999145105544	0.3019593675295276	2.412575971630742	0.01584023587006799	0.058103846700760825	Piezo2+ vs Piezo2-	RGC
Acsl3	306.14738199985334	-0.2651699363656392	0.1251632976293231	-2.1185918027739428	0.03412497908854045	0.10631728697548047	Piezo2+ vs Piezo2-	RGC
Acss1	8.5285577693619	-1.1487792890568713	0.6707701659826119	-1.7126272862389806	0.08678113009651758	0.21637514020366921	Piezo2+ vs Piezo2-	RGC
Acss3	8.4570315556843	0.5472706453797287	0.5336759066654373	1.0254737726483387	0.30513969449202694	0.5176778611638766	Piezo2+ vs Piezo2-	RGC
Acta1	15.261896635564003	-0.15751794036924052	0.4473296544262703	-0.3521294392415536	0.724741191204535	0.8542316627798906	Piezo2+ vs Piezo2-	RGC
Actn2	48.97229476758706	-0.0911265875205335	0.24527838457274237	-0.37152310701682734	0.7102479486343214	0.8454964785536373	Piezo2+ vs Piezo2-	RGC
Acyp2	808.7701858722124	0.014600927731347984	0.12277344615608302	0.11892577905474519	0.9053341579633742	0.9502400019700286	Piezo2+ vs Piezo2-	RGC
Adam12	78.01300531770934	-0.40141027322283157	0.19739071439044195	-2.033582351948105	0.04199372268945806	0.1234183427952599	Piezo2+ vs Piezo2-	RGC
Adam19	151.39065055041257	0.05960816138676759	0.14336797245167188	0.41577041488022015	0.6775780096445512	0.8248882161472668	Piezo2+ vs Piezo2-	RGC
Adam32	94.24455850873791	0.15901611524560486	0.16884063236775115	0.941811890986362	0.34628895614595856	0.563388065235534	Piezo2+ vs Piezo2-	RGC
Adam33	8.859025009876014	-0.21679776099323161	0.5422242837449436	-0.399830416107315	0.689281426383141	0.8308205100669457	Piezo2+ vs Piezo2-	RGC
Adamts1	12.40822718971185	0.18888764169083577	0.48819093127739144	0.3869134586269266	0.6988202771362562	0.8386340883682163	Piezo2+ vs Piezo2-	RGC
Adamts12	12.160312599019266	-0.2805046539385456	0.44973351567877523	-0.623713030404649	0.5328160640392352	0.7242431257565572	Piezo2+ vs Piezo2-	RGC
Adamts15	15.08090118144437	1.056177170896769	0.3758543279200963	2.810070531158827	0.004953064417868225	0.021998392822969417	Piezo2+ vs Piezo2-	RGC
Adamts17	34.31488489243325	0.2569706465438482	0.3143365581797126	0.8175016232026465	0.41364182204836397	0.6251184491264007	Piezo2+ vs Piezo2-	RGC
Adamts18	151.73489492070937	0.9348791379264939	0.14167115329701852	6.598937865399367	4.1411381183904615e-11	8.617146047589041e-10	Piezo2+ vs Piezo2-	RGC
Adamts19	19.544234020016315	0.8694623292913022	0.40164932528114883	2.164729963588737	0.030408371026444034	0.09743975164462247	Piezo2+ vs Piezo2-	RGC
Adamts2	25.41941598711308	-0.8136447070951308	0.3440574169381347	-2.364851524887874	0.018037300569707444	0.06441074175898706	Piezo2+ vs Piezo2-	RGC
Adamts20	25.30929361661186	0.0659872241869088	0.3114101535252269	0.2118981139179949	0.8321865220620994	0.9114037575930269	Piezo2+ vs Piezo2-	RGC
Adamts3	43.36686436680148	0.032167847164841	0.26650961525503375	0.1207005125652157	0.9039282529968069	0.9500509713465841	Piezo2+ vs Piezo2-	RGC
Adamts5	41.78017357922781	0.4271291532878374	0.24704105626960451	1.7289804364408823	0.08381259651668764	0.21068774262323192	Piezo2+ vs Piezo2-	RGC
Adamts6	19.167743937453356	-1.3444289473654427	0.4408647095075935	-3.049527254896519	0.0022920183527937385	0.011446509432989175	Piezo2+ vs Piezo2-	RGC
Adamts9	241.7397888165445	0.7604402743081708	0.1489066644230942	5.106824984995318	3.2761692460104815e-07	3.944273760107619e-06	Piezo2+ vs Piezo2-	RGC
Adamtsl1	125.2598618884956	-0.28792618679817933	0.1684753243916098	-1.7090110248365737	0.08744890731671462	0.21771806984094902	Piezo2+ vs Piezo2-	RGC
Adamtsl3	54.036423319316846	-0.7179946458058827	0.2576473237533932	-2.7867343442430252	0.005324210619445896	0.023369679685093903	Piezo2+ vs Piezo2-	RGC
Adamtsl5	48.5853165383358	0.05606254416840796	0.24706349883714135	0.2269155275153094	0.820489427759753	0.9080334408989256	Piezo2+ vs Piezo2-	RGC
Adarb2	139.66674653862938	-0.8287362325234653	0.20121552441530274	-4.118649567083	3.810991801714565e-05	0.00030587746103761425	Piezo2+ vs Piezo2-	RGC
Adcy10	64.56256314135715	0.10098945788367754	0.19383490984651938	0.5210075830181575	0.602361488879821	0.7742671710437293	Piezo2+ vs Piezo2-	RGC
Adcy2	2806.6019716274477	-0.02908005883427606	0.08563759824608391	-0.33957116301549073	0.7341794975847722	0.859208351416012	Piezo2+ vs Piezo2-	RGC
Adcy8	370.588334416986	0.4182531442019807	0.15677001223677786	2.6679410062829576	0.007631765724690645	0.0314892071700516	Piezo2+ vs Piezo2-	RGC
Adcyap1	92.46097785472617	0.24744414992171002	0.18943677233585768	1.3062097018999534	0.1914812544074751	0.3836194663385201	Piezo2+ vs Piezo2-	RGC
Adcyap1r1	30.80652612269743	-0.373185762663511	0.29660620084145695	-1.2581859772479527	0.20832450510584655	0.4074465860158587	Piezo2+ vs Piezo2-	RGC
Adgb	17.74917363326503	0.09456713829116496	0.49600829373015815	0.19065636499742084	0.848794827186694	0.9204036313485277	Piezo2+ vs Piezo2-	RGC
Adgra2	17.3631523108406	-0.23940254462404192	0.3854118069060312	-0.621160380492473	0.5344941045595519	0.7253072371642987	Piezo2+ vs Piezo2-	RGC
Adgra3	27.751635927073416	-0.20944832437212532	0.32145341122886933	-0.651566656491325	0.5146807636227599	0.7107697067481867	Piezo2+ vs Piezo2-	RGC
Adgrb1	410.38474648727873	0.04616931070611772	0.09175220103782772	0.5031956746964901	0.6148267055125394	0.7812215696504976	Piezo2+ vs Piezo2-	RGC
Adgrb3	9449.95077436134	0.5316552152579649	0.055616266252650065	9.559347490944377	1.1850146008875597e-21	7.682085037676854e-20	Piezo2+ vs Piezo2-	RGC
Adgrf2	55.563733808671216	0.12160972997436854	0.2231773549537544	0.5449017441736768	0.5858210966242252	0.7654274871008772	Piezo2+ vs Piezo2-	RGC
Adgrg2	102.45792387229281	0.13813835136064853	0.19454820419544777	0.7100469106457105	0.47767504640808545	0.6797140487301208	Piezo2+ vs Piezo2-	RGC
Adgrl2	477.20062783618596	-0.1915796048944782	0.1040504649563379	-1.8412181528921532	0.06558959619844354	0.1742336712253374	Piezo2+ vs Piezo2-	RGC
Adgrl3	5804.317388184754	-0.33746816797603785	0.06231062341340152	-5.415901005147969	6.098083544815909e-08	8.061427305715462e-07	Piezo2+ vs Piezo2-	RGC
Adgrv1	92.02132916800149	0.43983806501441086	0.17076935048111222	2.575626503088789	0.01000586641715194	0.03999839611864429	Piezo2+ vs Piezo2-	RGC
Adhfe1	14.408963431290646	0.11691562318238012	0.41272746977416586	0.2832756037448959	0.7769655770744449	0.8836541701477577	Piezo2+ vs Piezo2-	RGC
Adra1a	6.450537345610114	-0.7585180778979893	0.67572307371485	-1.1225280109616003	0.2616380046084633	0.46977081876735477	Piezo2+ vs Piezo2-	RGC
Adra1b	42.858726886859685	0.786877780332854	0.30794131565689425	2.5552848556690164	0.010610092908741877	0.041930390615907226	Piezo2+ vs Piezo2-	RGC
Adra2c	18.762147945073984	0.0722938523431062	0.4125252345699872	0.1752471031704635	0.8608854739927934	0.9268747789299604	Piezo2+ vs Piezo2-	RGC
Adrb1	29.36399373449891	-0.3820602803603157	0.32731754365372123	-1.1672465707017172	0.24311080868988066	0.4466084665360151	Piezo2+ vs Piezo2-	RGC
Adssl1	22.7204288954548	0.007098403451999388	0.31605470283861037	0.022459414108525713	0.9820814866759819	0.9888637370297585	Piezo2+ vs Piezo2-	RGC
Afap1l1	10.59484202484556	0.8722367499555977	0.45226014510466955	1.928617322124925	0.053778386986784395	0.14982391944830595	Piezo2+ vs Piezo2-	RGC
Aff1	514.1450472553432	-0.045199442687010066	0.08642927820241086	-0.5229644817946573	0.6009989704342185	0.7741564880908485	Piezo2+ vs Piezo2-	RGC
Aff2	837.0604180339312	-0.5393145839981672	0.1117063990155165	-4.827964993511733	1.3793533263033735e-06	1.5096753451196988e-05	Piezo2+ vs Piezo2-	RGC
Afmid	9.71922357258222	-0.2573055050693578	0.49793484400317967	-0.5167453295711009	0.6053339483196626	0.7752571374680217	Piezo2+ vs Piezo2-	RGC
Agbl1	66.30225987781601	0.157835833176237	0.1995816548152415	0.7908333725479437	0.42904123269251315	0.6399548652240982	Piezo2+ vs Piezo2-	RGC
Agbl4	3693.863194007372	0.11536458856161629	0.05541157519270476	2.0819582941003394	0.03734627935455292	0.11413808495394187	Piezo2+ vs Piezo2-	RGC
Ahnak2	259.24321031887115	0.2553354949020973	0.1252962481919642	2.037854274063356	0.04156450867523088	0.12247723666451336	Piezo2+ vs Piezo2-	RGC
Ahr	121.06811325777161	0.1311007675013982	0.1553694882068247	0.8437999572147624	0.3987811994295376	0.6127125903723661	Piezo2+ vs Piezo2-	RGC
Aifm3	363.1625768699421	0.6899061012197432	0.11212154741006328	6.153198177835903	7.593581842346289e-10	1.3332273120077784e-08	Piezo2+ vs Piezo2-	RGC
Airn	292.37998429105323	0.4591668561789588	0.15038936127521838	3.053187089069855	0.0022642472473507437	0.011340206676421756	Piezo2+ vs Piezo2-	RGC
Ak5	186.1467005111219	0.42190001132286065	0.15721256286879043	2.6836278451549593	0.007282812457427902	0.0303465522793442	Piezo2+ vs Piezo2-	RGC
Ak6	101.10103586681696	0.2069019896006054	0.15849563265709218	1.3054112982926234	0.19175283321875003	0.3836194663385201	Piezo2+ vs Piezo2-	RGC
Ak7	13.452647755726218	1.1569276518769678	0.42002919907017533	2.7543981571711567	0.005880018682853256	0.02551035132548047	Piezo2+ vs Piezo2-	RGC
Ak8	12.012971187163672	-0.23823912284275678	0.4555316721779513	-0.5229913470203007	0.6009802748301222	0.7741564880908485	Piezo2+ vs Piezo2-	RGC
Akain1	210.19558809466517	0.7757145395228643	0.1543159426628674	5.0267945497864766	4.987461821668165e-07	5.837754791959508e-06	Piezo2+ vs Piezo2-	RGC
Alad	18.48507213145379	0.4294977680535964	0.4164841014090846	1.0312464908035694	0.3024252440955525	0.5151467902203676	Piezo2+ vs Piezo2-	RGC
Alcam	1525.3302751478404	-0.1939055139443423	0.13137924659064049	-1.4759219509647896	0.13996484593756056	0.30873582000122934	Piezo2+ vs Piezo2-	RGC
Aldh16a1	23.340358236591868	0.013662298047918879	0.35828423510913004	0.038132568249221094	0.9695819844781347	0.98566371220621	Piezo2+ vs Piezo2-	RGC
Aldh1l2	119.6751699008206	-0.03800192692365498	0.17156792175277405	-0.2214978565656055	0.8247048053692526	0.9097116566373498	Piezo2+ vs Piezo2-	RGC
Aldoc	96.34907823129144	0.24120507552020468	0.26208324375816383	0.9203376456328342	0.3573963422769917	0.5742531314660339	Piezo2+ vs Piezo2-	RGC
Alg14	63.91413203316022	0.08782373134520134	0.22261378418779307	0.3945116501461329	0.6932033276530682	0.8339715979723387	Piezo2+ vs Piezo2-	RGC
Alk	2199.0590981123105	-0.5725210148027552	0.09505418739130134	-6.023101459443417	1.7110610570326637e-09	2.7999936035228685e-08	Piezo2+ vs Piezo2-	RGC
Alkal2	30.570608280072737	0.4330816928881232	0.26610772288613177	1.6274675841461395	0.1036378278233297	0.24865702319746932	Piezo2+ vs Piezo2-	RGC
Alms1-ps2	7.457913048320838	-0.7438071597205868	0.6110607703656987	-1.217239259649157	0.22351319689199267	0.4242425624827128	Piezo2+ vs Piezo2-	RGC
Alox5	11.620604875522861	0.009349463926289199	0.5005503388878055	0.0186783689869498	0.9850976842930019	0.9903860106626035	Piezo2+ vs Piezo2-	RGC
Alpk1	11.063776090873917	-0.7417614995632541	0.5346819026395855	-1.3872949428461492	0.1653518445592741	0.3477970213650782	Piezo2+ vs Piezo2-	RGC
Alpk2	7.092496050094195	-0.459565563505525	0.6272422926351412	-0.7326763021269174	0.46375588096849996	0.6680859293781254	Piezo2+ vs Piezo2-	RGC
Amdhd2	32.377519257948265	-0.6619407735187949	0.2972867408644352	-2.226607118750192	0.02597354277755664	0.08686191736422959	Piezo2+ vs Piezo2-	RGC
Amer3	19.959417823867792	0.31479396557244355	0.33814833687460266	0.9309345374340263	0.35188742764552783	0.5681094437706294	Piezo2+ vs Piezo2-	RGC
Amigo2	19.81610244415641	-1.067276762139891	0.4385616458292492	-2.433584359895045	0.014950151230535341	0.05556445402219916	Piezo2+ vs Piezo2-	RGC
Amot	22.360994297197742	-0.08504163450236117	0.32900815141591605	-0.25847880709452603	0.7960374028296775	0.8948502216572017	Piezo2+ vs Piezo2-	RGC
Amotl1	239.87216403674105	0.43297535839921714	0.13004288529218616	3.3294813278434168	0.0008700789794235302	0.005039581167760688	Piezo2+ vs Piezo2-	RGC
Amotl2	42.132491165754736	0.15782923310996547	0.24924227540583743	0.6332362070317907	0.5265794048018222	0.7204136256440514	Piezo2+ vs Piezo2-	RGC
Angpt1	53.15541551732062	-0.7717192697004202	0.29099329280552716	-2.652017379026552	0.008001242342286673	0.032653980551874545	Piezo2+ vs Piezo2-	RGC
Angpt2	125.6536946972479	0.2027539568115209	0.15030860220343753	1.3489178519343847	0.17736335349698207	0.36545957496230225	Piezo2+ vs Piezo2-	RGC
Ankef1	80.48771973569562	-0.6564051468690423	0.24265855767170214	-2.705056657252148	0.006829274041191427	0.02888138102722853	Piezo2+ vs Piezo2-	RGC
Ankfn1	6.467411687056756	-0.6975906033652813	0.7155499375718576	-0.974901354519687	0.3296091941661653	0.5445377259809554	Piezo2+ vs Piezo2-	RGC
Ankrd27	107.40087371137298	0.11302082696776838	0.17407838748025015	0.6492524925335204	0.516175187389563	0.7117233800517294	Piezo2+ vs Piezo2-	RGC
Ankrd33b	29.334306696148452	1.0332201880425878	0.3043876667108232	3.3944219856456135	0.0006877363139872354	0.0041105658057641326	Piezo2+ vs Piezo2-	RGC
Ankrd34a	23.325452479087442	0.18755042480065331	0.3353514973675289	0.5592652076191782	0.5759807364780158	0.7575618660426809	Piezo2+ vs Piezo2-	RGC
Ankrd44	204.91558764982213	-0.4014387680708205	0.1381928435356358	-2.9049171997629637	0.0036735026589476186	0.017010133878176403	Piezo2+ vs Piezo2-	RGC
Ankrd6	61.71981274628075	-0.6838557959986366	0.25197152077468155	-2.71402019520355	0.0066472113792730185	0.028256935131815063	Piezo2+ vs Piezo2-	RGC
Anks1b	3766.18756096186	0.06360177158988167	0.05899600331221351	1.0780691575545198	0.28100289441108195	0.49080868241438197	Piezo2+ vs Piezo2-	RGC
Ano2	21.72937327539487	-0.7806167960357021	0.3826406690853396	-2.040077961136961	0.04134256140666512	0.12203658012422777	Piezo2+ vs Piezo2-	RGC
Ano3	1629.2912319220447	0.3982712728717625	0.08472214147951541	4.700911307442089	2.5900299988921908e-06	2.6864588080817156e-05	Piezo2+ vs Piezo2-	RGC
Ano4	1583.39255473552	-0.46357337604127324	0.10708626521948388	-4.328971368000684	1.4980740646302568e-05	0.00013324558500972547	Piezo2+ vs Piezo2-	RGC
Ano5	102.90157446238285	-0.5361193200754015	0.17481918448919553	-3.0667075907137393	0.0021643046555749543	0.010873131138514413	Piezo2+ vs Piezo2-	RGC
Ano6	1036.0628493758368	-0.07202564431500756	0.07540508901131612	-0.955182803433845	0.33948526061077866	0.5558061260412506	Piezo2+ vs Piezo2-	RGC
Antxr1	139.43145904447664	0.7225389598046967	0.1581430993358041	4.568893380990615	4.903061082122634e-06	4.818722713654635e-05	Piezo2+ vs Piezo2-	RGC
Antxr2	20.594110349795045	-0.8206448208474331	0.3973780600693325	-2.0651487923219793	0.03890892397307617	0.11760492140769177	Piezo2+ vs Piezo2-	RGC
Anxa11	39.19132852584252	0.5477051095804729	0.24973287571659725	2.193163827585206	0.028295577680709956	0.0921588331996843	Piezo2+ vs Piezo2-	RGC
Anxa13	14.22961244772978	-0.20552848473408986	0.42215952198802925	-0.48685028769744965	0.6263644303131338	0.7911107135951946	Piezo2+ vs Piezo2-	RGC
Anxa2	83.12832982385338	0.9624494475918095	0.19438603765073126	4.951227254917961	7.374692322828323e-07	8.484671611008285e-06	Piezo2+ vs Piezo2-	RGC
Anxa3	8.851673901607791	-1.5314158005712095	0.6670957175630783	-2.295646277217188	0.02169611448317924	0.07508994037248173	Piezo2+ vs Piezo2-	RGC
Anxa4	9.986523995724816	-0.9578491362460974	0.56338207105307	-1.7001768168725928	0.08909767158792309	0.22133253568377945	Piezo2+ vs Piezo2-	RGC
Aoah	9.919375196179944	-0.16015057719255169	0.48598626826838826	-0.329537247550599	0.7417496451821883	0.8632965838520447	Piezo2+ vs Piezo2-	RGC
Aox1	17.362957124469148	1.144229289273021	0.3864766339594144	2.9606687409546772	0.0030697191166151913	0.014657256575226358	Piezo2+ vs Piezo2-	RGC
Aox2	14.6223741378066	0.3255822583609281	0.3920290519964625	0.8305054349999195	0.4062530762301749	0.619673809942045	Piezo2+ vs Piezo2-	RGC
Ap1s2	55.33024132933705	-0.035875263426564004	0.2541301495102823	-0.14116885971891527	0.8877365460234163	0.9433392833956089	Piezo2+ vs Piezo2-	RGC
Ap1s3	146.05156421212783	-0.9628680985413046	0.17906200922203216	-5.3772885869239495	7.56159210294966e-08	9.918337345931246e-07	Piezo2+ vs Piezo2-	RGC
Apba1	2122.6052716979975	0.24028066392541647	0.07499880220882979	3.203793352010729	0.0013562978832516797	0.0073743228458732464	Piezo2+ vs Piezo2-	RGC
Aph1b	46.92617690382829	0.009349573327524691	0.23539196314980548	0.03971916968794106	0.9683170185346522	0.98566371220621	Piezo2+ vs Piezo2-	RGC
Apol8	29.298358534258256	0.06416981626086264	0.28083994474560237	0.22849248285884183	0.8192633993838581	0.9069743577415388	Piezo2+ vs Piezo2-	RGC
Ar	128.3059221490676	-0.6173386830091185	0.17317178356235227	-3.5648918681191466	0.0003640062276025714	0.00236428707754965	Piezo2+ vs Piezo2-	RGC
Arap1	24.438926463404005	0.6872333232397336	0.33384026701774594	2.0585692953666443	0.03953551667056542	0.11865365396318972	Piezo2+ vs Piezo2-	RGC
Arhgap10	153.03856858619534	0.8485047035708618	0.15066137763345658	5.631866088701149	1.7827008339056546e-08	2.524993492057127e-07	Piezo2+ vs Piezo2-	RGC
Arhgap15	7.586102083596015	-2.3082688975398233	1.0281738488392251	-2.245018097032699	0.02476697081839126	0.08348945862879693	Piezo2+ vs Piezo2-	RGC
Arhgap18	474.68137741223563	0.4738559375711199	0.10073324100996194	4.7040672256763605	2.5502921219985875e-06	2.6624008387564736e-05	Piezo2+ vs Piezo2-	RGC
Arhgap20	534.2725523973767	0.19338876463469873	0.14400428836341045	1.3429375391006495	0.17929219980401567	0.3684076046073449	Piezo2+ vs Piezo2-	RGC
Arhgap22	128.06867211570233	0.20602800099206595	0.1515884402485431	1.3591273889635924	0.17410622517371954	0.3605111087595876	Piezo2+ vs Piezo2-	RGC
Arhgap24	84.6206421087398	-0.44846628727136767	0.1913428917177113	-2.343783368409584	0.01908925528788345	0.06731158951407439	Piezo2+ vs Piezo2-	RGC
Arhgap28	6.460616715037883	-0.6969213996163527	0.6563487872899804	-1.0618156277760393	0.28831939375140736	0.4982502487478387	Piezo2+ vs Piezo2-	RGC
Arhgap29	21.803513430967822	-0.46447151456406144	0.3817832948319233	-1.2165841744556711	0.22376246695172453	0.4242425624827128	Piezo2+ vs Piezo2-	RGC
Arhgap31	25.69064968795213	-0.7248390102172877	0.37866991501872294	-1.9141711064673537	0.055598296310895176	0.15362447283936692	Piezo2+ vs Piezo2-	RGC
Arhgap42	73.35430530476464	-0.20694849172841193	0.1925291314648461	-1.0748944336571666	0.2824219943900157	0.4922670853612942	Piezo2+ vs Piezo2-	RGC
Arhgap6	37.047101420278	-0.3520136541552673	0.3211427185073271	-1.0961283998324123	0.2730225878138094	0.4818867292988498	Piezo2+ vs Piezo2-	RGC
Arhgef10	25.936000602447365	0.038810599283334	0.314174482577781	0.123531990774348	0.9016858433127068	0.9495396378594829	Piezo2+ vs Piezo2-	RGC
Arhgef19	17.248213883078204	-0.4561488067547551	0.4001495837362798	-1.1399457235356811	0.25430891424584123	0.45941872986212795	Piezo2+ vs Piezo2-	RGC
Arhgef26	17.77188893293206	0.5385313804608052	0.3641377211795925	1.478922256986394	0.13916109405001081	0.30768099045777264	Piezo2+ vs Piezo2-	RGC
Arhgef28	27.258010295887324	-1.5041883335130988	0.4119131897881442	-3.651711988845842	0.00026049793850481097	0.0017562771013994356	Piezo2+ vs Piezo2-	RGC
Arhgef3	54.09158548593983	0.12077343230904102	0.22248619548534695	0.5428356219835455	0.5872429844766237	0.7654940037816307	Piezo2+ vs Piezo2-	RGC
Arhgef33	25.36747416105724	-0.10378312537088014	0.3266643859996061	-0.31770566311751314	0.7507082150815123	0.8685670325033835	Piezo2+ vs Piezo2-	RGC
Arhgef37	131.1284722443634	0.8368799899128383	0.13662365595583675	6.125439873921669	9.043341714370981e-10	1.5396517635931605e-08	Piezo2+ vs Piezo2-	RGC
Arhgef38	8.665502851819014	-0.137480219862317	0.5596644516062173	-0.24564758306116038	0.8059550516005647	0.8991585806710176	Piezo2+ vs Piezo2-	RGC
Arhgef6	60.390516672739174	0.039098586022231374	0.20956797885679584	0.186567557866026	0.8519997051482844	0.9223156731068937	Piezo2+ vs Piezo2-	RGC
Armc2	63.31327678425206	-0.14448674300188857	0.2290698772014015	-0.6307540073235111	0.5282013801085522	0.7217538923169556	Piezo2+ vs Piezo2-	RGC
Armh4	263.0707176005215	0.5226619852746005	0.10949439652873465	4.773413086371393	1.811297364650082e-06	1.9507614748355995e-05	Piezo2+ vs Piezo2-	RGC
Arpp21	1366.8997548279042	0.14708560422707923	0.08470082942417952	1.7365308607602696	0.08247001253998458	0.20852607701704914	Piezo2+ vs Piezo2-	RGC
Arr3	32.39874842179422	1.0409947168060538	1.8418971681398213	0.5651752632083042	0.571954560273997	0.7538564036195338	Piezo2+ vs Piezo2-	RGC
Arsj	7.217075491527854	-1.4277053254494694	0.7308039922385113	-1.953609094384246	0.05074746428583518	0.1435148507613678	Piezo2+ vs Piezo2-	RGC
Arsk	36.41726766382543	-0.31867867137712136	0.26833810366002936	-1.1876012650848533	0.2349905391961229	0.4359675881288554	Piezo2+ vs Piezo2-	RGC
Asah2	81.75426296535507	0.32404476162198553	0.21707622146446498	1.4927694955987207	0.13549753480250715	0.3021481012828644	Piezo2+ vs Piezo2-	RGC
Asap1	1600.9087087143569	-0.07768805698366557	0.061950350494522355	-1.2540374084006958	0.2098284087964445	0.40886217690914123	Piezo2+ vs Piezo2-	RGC
Asb18	14.883853101284366	1.2058174994811524	0.4040173682382375	2.984568472239828	0.0028397863502591233	0.013813737065979083	Piezo2+ vs Piezo2-	RGC
Asb2	9.767603171181817	-2.3057050353962567	0.7764618709922426	-2.96950194405527	0.0029828292501330907	0.014323529062961039	Piezo2+ vs Piezo2-	RGC
Asb5	30.528409487997273	0.47533737354635236	0.2813252153180327	1.6896365759784198	0.09109750395261584	0.22497412880898757	Piezo2+ vs Piezo2-	RGC
Asic2	15244.591251980917	0.21411676097032453	0.08682525211604311	2.4660655253169272	0.013660634184459395	0.05145251154839399	Piezo2+ vs Piezo2-	RGC
Asic3	8.394732231754515	-0.6564318036322683	0.567294396638631	-1.1571272473724399	0.24722037595525026	0.4503732317758466	Piezo2+ vs Piezo2-	RGC
Aspn	9.983267143442282	0.42232977261259025	0.5036518352105116	0.8385351607744441	0.4017302089567658	0.6155602429060262	Piezo2+ vs Piezo2-	RGC
Asrgl1	57.13594580224661	0.04762584117038641	0.22669214169878055	0.2100903931362108	0.8335971233304318	0.9126521282061986	Piezo2+ vs Piezo2-	RGC
Astn2	2621.751911705725	0.026169450572922297	0.07516300606595995	0.3481692915522441	0.7277130484865009	0.8553883971411951	Piezo2+ vs Piezo2-	RGC
Asxl3	482.71440464851855	0.8550481183606833	0.09710836461466282	8.805092349702447	1.307448847216827e-18	6.207619808405527e-17	Piezo2+ vs Piezo2-	RGC
Atad2	73.62550446344508	0.0686935848336195	0.18845791019492553	0.364503590019482	0.7154819934781994	0.84985546159796	Piezo2+ vs Piezo2-	RGC
Atg4a	105.45050382090224	-0.008543960683900408	0.1653454521404277	-0.05167339393552858	0.9587889374721034	0.980308616384125	Piezo2+ vs Piezo2-	RGC
Atp10a	23.167996058506397	0.379944744723336	0.31112617868511466	1.2211918210452852	0.22201340025947824	0.42211346433993296	Piezo2+ vs Piezo2-	RGC
Atp1a1	200.7003692504984	0.7773542497738026	0.1413039424832344	5.501292010065714	3.77018186851318e-08	5.230157645579395e-07	Piezo2+ vs Piezo2-	RGC
Atp1a3	1665.785907251763	0.1743463654324155	0.07648446023449665	2.279500501119839	0.022637330215372512	0.07753890455393941	Piezo2+ vs Piezo2-	RGC
Atp1b1	1726.747672906135	0.19026974121591736	0.08344283419731209	2.2802406347559856	0.022593420544055085	0.07747957340184099	Piezo2+ vs Piezo2-	RGC
Atp1b3	451.3053955120496	0.7119791079494936	0.08555849641960128	8.321547686599837	8.682207356766695e-17	3.0487209374646387e-15	Piezo2+ vs Piezo2-	RGC
Atp2b4	222.39131834419305	-1.3604260360719704	0.1550353484936366	-8.774941000811882	1.7099349028034124e-18	7.789446699122032e-17	Piezo2+ vs Piezo2-	RGC
Atp5e	25.602715159871394	-0.2786887102983824	0.5909481199669229	-0.47159589967725335	0.6372152539928344	0.798023984315081	Piezo2+ vs Piezo2-	RGC
Atp6ap1l	129.7930533922819	0.18450206927600038	0.14857461620174522	1.2418142075189365	0.2143051195191401	0.4137586242262436	Piezo2+ vs Piezo2-	RGC
Atp7b	37.818536438091606	0.17791105241028882	0.250888951332513	0.7091227073387394	0.4782483328014434	0.6798360905514849	Piezo2+ vs Piezo2-	RGC
Atp8a1	920.63152260863	-0.07044348426417377	0.09247351602343577	-0.7617692858820369	0.44619771469397485	0.6535644188474559	Piezo2+ vs Piezo2-	RGC
Atp8a2	1925.2139362415307	0.3790165151909567	0.08959531135569063	4.2303164022308355	2.3336284233312662e-05	0.00019617609513839646	Piezo2+ vs Piezo2-	RGC
Atp8b5	27.22795702073108	-0.6325451252823122	0.34106706872344966	-1.8546062733344806	0.06365247163925945	0.17043088315801716	Piezo2+ vs Piezo2-	RGC
Auts2	6627.330537385801	0.28118843969351054	0.04773934706732292	5.890077199777646	3.86015249139055e-09	5.888042555872192e-08	Piezo2+ vs Piezo2-	RGC
Aven	138.5444474998697	0.2990606429460463	0.13953122480999675	2.143324143777028	0.03208707944843602	0.10119424405709534	Piezo2+ vs Piezo2-	RGC
Avil	8.31017700967782	0.07637024645027221	0.5271906071888769	0.1448626842149162	0.8848192892748157	0.9427072769106839	Piezo2+ vs Piezo2-	RGC
Axl	11.143915908716517	-0.9685956137386779	0.534526328273241	-1.8120634335593435	0.06997639562341793	0.1838584798492142	Piezo2+ vs Piezo2-	RGC
B130024G19Rik	129.71353679162885	0.14772398245017745	0.1657734977250453	0.8911194158139496	0.37286510982172627	0.5890010708570943	Piezo2+ vs Piezo2-	RGC
B230110G15Rik	37.60500978136078	0.15519317038898808	0.26718877724024465	0.5808371593745686	0.5613502081976054	0.7446073119340914	Piezo2+ vs Piezo2-	RGC
B230209E15Rik	143.70180264182105	-0.08456493012559312	0.17559267202946596	-0.4815971483787341	0.6300921523232874	0.7952230046730819	Piezo2+ vs Piezo2-	RGC
B230216N24Rik	46.6500291740529	0.21100519814057295	0.23256825698350198	0.9072828806363773	0.36425722478156897	0.5800241401694233	Piezo2+ vs Piezo2-	RGC
B230217J21Rik	80.06459726085737	0.49724904173954304	0.24190048964840108	2.0555933659426957	0.03982172779046541	0.11900624501920115	Piezo2+ vs Piezo2-	RGC
B230312C02Rik	56.064317240614905	1.0700590686195157	0.29314833634548604	3.6502307396976392	0.00026200483894566634	0.0017593990280594446	Piezo2+ vs Piezo2-	RGC
B3galt1	4773.160545747292	0.5301533008376984	0.05279052035707874	10.042585245451356	9.904371972740349e-24	7.588099527297208e-22	Piezo2+ vs Piezo2-	RGC
B3galt5	33.647608871584985	0.45603571780619323	0.26625318122801855	1.7127897428412147	0.08675122782869238	0.21637514020366921	Piezo2+ vs Piezo2-	RGC
B3gnt2	115.88634497642171	-0.11842970975624013	0.17954395775690157	-0.6596140089358576	0.5095015620127631	0.7065999823477818	Piezo2+ vs Piezo2-	RGC
B4galnt3	60.78315126564373	1.4859139909705044	0.24911170066173002	5.964850254016106	2.448584942824534e-09	3.8934810576705204e-08	Piezo2+ vs Piezo2-	RGC
B830012L14Rik	1174.9011785128016	0.3187963559931077	0.07698000786350974	4.141287651702415	3.4536151632543e-05	0.0002805334148272348	Piezo2+ vs Piezo2-	RGC
B930046K06Rik	10.182186957116848	0.018443813943519117	0.5026991456749553	0.03668956691532726	0.9707325274390839	0.985833810649841	Piezo2+ vs Piezo2-	RGC
BB187676	9.179578106883106	-0.09375332279508916	0.5133188697969753	-0.18264148916280812	0.8550793282107758	0.9241655708235091	Piezo2+ vs Piezo2-	RGC
BB365896	86.59901452219594	0.28354782225545394	0.2148782181943398	1.31957452290026	0.18697711365822056	0.3779315305988953	Piezo2+ vs Piezo2-	RGC
BC028528	22.062194561857023	-0.09465873083263936	0.4280263260691946	-0.22115165602532788	0.8249743501454696	0.9097116566373498	Piezo2+ vs Piezo2-	RGC
BC030343	13.213256385021495	0.053690543957983054	0.4138359865071235	0.1297387025501197	0.8967731611231015	0.945580959069745	Piezo2+ vs Piezo2-	RGC
BC030500	26.917132421132635	-1.3649093790203126	0.37915499775222766	-3.5998717862404686	0.00031837412502614825	0.0020880139600450306	Piezo2+ vs Piezo2-	RGC
BC034090	56.62182559125225	-0.006811267462688691	0.21171900981677	-0.03217126071288276	0.9743354749398394	0.9868821544147924	Piezo2+ vs Piezo2-	RGC
BC048559	34.258341022118046	-0.03897735474782693	0.2909896411309301	-0.1339475680176847	0.8934440353392421	0.9441883538062763	Piezo2+ vs Piezo2-	RGC
Baalc	23.194713927409463	-1.071219680590435	0.3778202387572037	-2.835262833230134	0.0045787998176699575	0.020552775213535854	Piezo2+ vs Piezo2-	RGC
Bace2	21.71674886514111	1.6684268209460162	0.3402700161089857	4.903243723983111	9.426690305089987e-07	1.0575110507161969e-05	Piezo2+ vs Piezo2-	RGC
Bag3	17.534990234918943	0.6049257382318123	0.3501615474208318	1.7275618716203562	0.08406680358710568	0.2111692957467461	Piezo2+ vs Piezo2-	RGC
Baiap2l1	77.98984860460209	0.8633878547721642	0.18558035235274495	4.652366717846647	3.281468335828177e-06	3.3318764337580677e-05	Piezo2+ vs Piezo2-	RGC
Baiap3	5.396432828460117	-2.456451059802291	1.0660824811646004	-2.3041848104649807	0.021212271497214514	0.07378244186976558	Piezo2+ vs Piezo2-	RGC
Banf2	62.01844044778352	-0.19007161698786182	0.2651897816372278	-0.7167380877739644	0.4735357198214907	0.6750322567973791	Piezo2+ vs Piezo2-	RGC
Bard1	22.011696652609903	-0.6152825166622684	0.3590034270382784	-1.713862515849088	0.08655397866919338	0.21612849043988958	Piezo2+ vs Piezo2-	RGC
Bbox1	17.135503044040043	0.11534235428779145	0.3745494613891805	0.30794959325263443	0.758120688280496	0.8729410366997137	Piezo2+ vs Piezo2-	RGC
Bbs9	325.6431773090182	0.008129587146109639	0.11981397960662098	0.06785174128095144	0.94590365504508	0.9726139689003169	Piezo2+ vs Piezo2-	RGC
Bc1	10.402838889099591	-0.7580584067944367	0.5291918452421338	-1.4324831601431502	0.15200559409848435	0.3291013858098849	Piezo2+ vs Piezo2-	RGC
Bcan	214.73300285306743	0.5631322341320932	0.13604006812635264	4.139458630740038	3.4812636865249425e-05	0.0002820995165210476	Piezo2+ vs Piezo2-	RGC
Bcar3	29.813916530062844	-0.9443201527327642	0.32375569601110316	-2.9167676873872788	0.003536790893987377	0.01649034869105318	Piezo2+ vs Piezo2-	RGC
Bckdha	93.11968246928691	0.10639748851713812	0.2038182918676191	0.5220212942724678	0.6016555043351433	0.7742671710437293	Piezo2+ vs Piezo2-	RGC
Bcl11a	208.5235256333234	-0.7545079520283827	0.16096155815827468	-4.687504026809119	2.765572613267939e-06	2.8423003900384822e-05	Piezo2+ vs Piezo2-	RGC
Bcl11b	109.84025610410332	-0.9295466927264043	0.18798751437459857	-4.944725695314621	7.625115487245373e-07	8.713309934747171e-06	Piezo2+ vs Piezo2-	RGC
Bcl2	295.82835955816256	0.4500199752779775	0.1342161427715918	3.3529496972940036	0.000799552365997364	0.00467121494935375	Piezo2+ vs Piezo2-	RGC
Bcl2l11	21.257441566833045	0.10351698605664907	0.338029642850398	0.3062364151964703	0.7594246480846176	0.8735039084690285	Piezo2+ vs Piezo2-	RGC
Bcl2l15	20.588066827071952	-0.3911485460366305	0.3626170617098119	-1.0786821342390425	0.28072945268460847	0.49058526956962945	Piezo2+ vs Piezo2-	RGC
Bcl6	54.591748984593764	-0.16373121609945943	0.21975919676510172	-0.7450483006382208	0.4562425212207244	0.6604198264339802	Piezo2+ vs Piezo2-	RGC
Bdnf	339.70437198423946	0.08078812597645726	0.16995133133814527	0.47536035958268785	0.6345301436606099	0.7966244479696399	Piezo2+ vs Piezo2-	RGC
Bean1	135.64516777201396	0.6820585064913834	0.1467548691656734	4.647603928707804	3.3581291280220045e-06	3.3892973923838854e-05	Piezo2+ vs Piezo2-	RGC
Bend5	16.84948898031025	-0.27510463581241074	0.4044879618329027	-0.6801305892165432	0.49642177733904624	0.6950669277046284	Piezo2+ vs Piezo2-	RGC
Bend7	56.72902032295606	-0.046152947129987736	0.21241806672962701	-0.2172741134525661	0.8279947296946122	0.9106208700304307	Piezo2+ vs Piezo2-	RGC
Bfsp2	44.633341177327054	-1.6422005567148636	0.3559331718725371	-4.613789010098083	3.9539381266630845e-06	3.920213360288605e-05	Piezo2+ vs Piezo2-	RGC
Bicc1	297.54145555200057	0.4001179757841826	0.13328406850370428	3.0019940138086527	0.0026821745001016804	0.013148684546940036	Piezo2+ vs Piezo2-	RGC
Bmp6	36.5785820193823	-0.11486358693072067	0.35748555093899254	-0.32130973302001503	0.7479756812772125	0.8671345954698209	Piezo2+ vs Piezo2-	RGC
Bmper	98.9155576444441	0.7317867776867152	0.24789586279821416	2.9519927013964953	0.0031573039359363048	0.014990523335269412	Piezo2+ vs Piezo2-	RGC
Bmpr1b	50.22796928868458	-0.8393194389421806	0.3098045042408847	-2.709190561960255	0.006744758813801996	0.02863549365406364	Piezo2+ vs Piezo2-	RGC
Bnc2	923.3332218929057	1.0539333859853883	0.11673229464338705	9.028635898961097	1.7382498805058655e-19	9.014831303361958e-18	Piezo2+ vs Piezo2-	RGC
Boc	16.790004667854216	-1.672615253280269	0.5221875900430349	-3.203092691541031	0.0013596021304087544	0.007380384511445912	Piezo2+ vs Piezo2-	RGC
Brca1	28.470734992728108	-0.01350552554557436	0.30142883299001766	-0.04480502217258566	0.9642627220000203	0.9839960206835363	Piezo2+ vs Piezo2-	RGC
Brd8dc	67.94495890890633	0.06507830525999507	0.21429389517100392	0.3036871638740029	0.7613662381763097	0.8741435166264683	Piezo2+ vs Piezo2-	RGC
Brinp1	1723.606667855513	0.06030049199445985	0.07340085366092508	0.8215230339556772	0.4113484093434402	0.6237766477268272	Piezo2+ vs Piezo2-	RGC
Brinp2	635.3833484831882	0.12117095098373301	0.09908112753366834	1.2229468315503216	0.22134977865570438	0.42207850796166163	Piezo2+ vs Piezo2-	RGC
Brinp3	927.0413983580356	-0.6789416000323386	0.14305588231197588	-4.745988693786842	2.0749030226382486e-06	2.2134487624409925e-05	Piezo2+ vs Piezo2-	RGC
Btbd3	212.27403170093774	0.13193270346884037	0.14332324789012607	0.9205254933238892	0.3572982171970692	0.5742531314660339	Piezo2+ vs Piezo2-	RGC
Btf3l4b	8.951140152148321	-0.4234662015609195	0.6190635531701779	-0.6840431800457012	0.49394789969037545	0.6936956312912275	Piezo2+ vs Piezo2-	RGC
Btg2	30.83082007118861	0.23286382033075917	0.34180379300110003	0.6812792166118816	0.4956948315006292	0.6945350855328744	Piezo2+ vs Piezo2-	RGC
Btla	21.36640101194871	0.23374804367990187	0.3617247947316067	0.6462040951694747	0.5181471877705688	0.7130606510846066	Piezo2+ vs Piezo2-	RGC
C030034L19Rik	12.315042266094233	0.21160892166233097	0.4450841563491266	0.4754357544381869	0.6344764150291302	0.7966244479696399	Piezo2+ vs Piezo2-	RGC
C030047K22Rik	32.23601255303092	0.1916289434654766	0.30567438308070083	0.6269054722027027	0.5307212000350754	0.7228529960881774	Piezo2+ vs Piezo2-	RGC
C130036L24Rik	33.59036107729884	-0.1659688257416056	0.274891942770387	-0.6037602414569015	0.5460030562991498	0.7330052978034385	Piezo2+ vs Piezo2-	RGC
C130073E24Rik	1207.3486071680056	-0.4790210554259349	0.1256532210561427	-3.8122465257926423	0.00013770942276476142	0.000983643496867223	Piezo2+ vs Piezo2-	RGC
C2	12.9845583586982	0.20095997821548858	0.45625070197752327	0.4404595485430917	0.65960430386546	0.8124894580737527	Piezo2+ vs Piezo2-	RGC
C230014O12Rik	106.84491917086147	-0.7230709651330485	0.1728820976402703	-4.182451364267921	2.883827221584328e-05	0.00023944289566405836	Piezo2+ vs Piezo2-	RGC
C730034F03Rik	44.45317694564231	0.35952365277070136	0.35787060570721124	1.004619119416705	0.3150802872520746	0.5288289785523539	Piezo2+ vs Piezo2-	RGC
C77080	39.711410691794384	-0.6343874287902841	0.26683343650697655	-2.3774660218555392	0.0174320489240923	0.06278144970418285	Piezo2+ vs Piezo2-	RGC
Cables2	47.89550348914416	-0.10473385899270202	0.23815722573016898	-0.43976771509492213	0.6601053528508987	0.8124894580737527	Piezo2+ vs Piezo2-	RGC
Cabp4	15.147861735119015	0.41964449041450025	0.4953057969301962	0.8472432445074756	0.39685955413911966	0.6109982949308245	Piezo2+ vs Piezo2-	RGC
Cachd1	652.3940010987803	-0.3015215346446942	0.10026183999342392	-3.007340925166252	0.0026354401582362147	0.012982929330838803	Piezo2+ vs Piezo2-	RGC
Cacna1c	2480.6824754584977	0.10191024023056303	0.0764644127981475	1.332780001849854	0.18260401028932882	0.37261387329620305	Piezo2+ vs Piezo2-	RGC
Cacna1e	98.25213466458574	-2.3629600758711704	0.32808568136907773	-7.202265170521035	5.922037856514634e-13	1.489790269724689e-11	Piezo2+ vs Piezo2-	RGC
Cacna1h	87.1261472852167	-0.13455366608014344	0.1806398753140504	-0.7448724477151899	0.45634883274033167	0.6604198264339802	Piezo2+ vs Piezo2-	RGC
Cacna1i	277.39799544261183	0.676421700078107	0.11449469450671282	5.907886850062283	3.46523885182622e-09	5.3339361504594465e-08	Piezo2+ vs Piezo2-	RGC
Cacna2d1	2829.9662747952952	0.31029238872001697	0.04770731166710264	6.504084549664202	7.816792528517643e-11	1.5409595095691798e-09	Piezo2+ vs Piezo2-	RGC
Cacna2d3	1104.236456931748	0.2654018473164457	0.07945562297120996	3.340252550944213	0.0008370223494011972	0.004856458416233108	Piezo2+ vs Piezo2-	RGC
Cacnb2	1118.5005525975034	-0.03988767052994576	0.09048696788234481	-0.4408112180508633	0.6593496715234128	0.8124894580737527	Piezo2+ vs Piezo2-	RGC
Cacng3	221.09618924795126	-0.5611651057221105	0.15011701626754595	-3.738184515484736	0.00018535389573468	0.0012936397153656444	Piezo2+ vs Piezo2-	RGC
Cadm2	25148.340562244484	0.4369208956104265	0.05162072425726023	8.464059772446442	2.5822737076902046e-17	9.672049631804088e-16	Piezo2+ vs Piezo2-	RGC
Calb1	282.3999558119798	1.3582278625561421	0.2111445578118969	6.43269178534145	1.2536369784758096e-10	2.4148630025382593e-09	Piezo2+ vs Piezo2-	RGC
Calb2	840.269118605728	-0.6610828627233744	0.15227863871706418	-4.3412711611618455	1.4166076759550284e-05	0.000127343586017184	Piezo2+ vs Piezo2-	RGC
Calca	7.376111237018165	-0.8534333338779128	0.6274808529046115	-1.3600946226922561	0.17379998250949447	0.3603598849291113	Piezo2+ vs Piezo2-	RGC
Calcrl	17.667018475148684	0.29746867381491376	0.449942066022294	0.6611266122429518	0.5085311200399242	0.7062320459327456	Piezo2+ vs Piezo2-	RGC
Cald1	9.10898717911023	-0.10904453736017447	0.5352303267865106	-0.20373385419856727	0.8385614851799879	0.9151151720756682	Piezo2+ vs Piezo2-	RGC
Caln1	2799.695858149105	-0.2870867930059746	0.15333072873248585	-1.8723369762811943	0.0611599982344281	0.16559867795040734	Piezo2+ vs Piezo2-	RGC
Camk1d	1865.9309381417922	-0.05942933502849948	0.11923395705266565	-0.4984262579010905	0.6181836331350562	0.7837145646101069	Piezo2+ vs Piezo2-	RGC
Camk2a	362.87305876013045	-0.15067691995294752	0.16681552392717958	-0.9032547835219634	0.36639068842046896	0.5822125350006533	Piezo2+ vs Piezo2-	RGC
Camk4	420.54595565215226	0.02544228480798435	0.10997650910206067	0.231342902368117	0.8170484192518456	0.905414273930957	Piezo2+ vs Piezo2-	RGC
Camkv	208.8971637762191	-0.4397368120377177	0.17718360840481878	-2.4818142942039687	0.013071537866363088	0.0498263837059471	Piezo2+ vs Piezo2-	RGC
Camta1	4503.703460265266	0.15979321082646766	0.06989372923930992	2.286231004777981	0.022240747818093008	0.07673854748699235	Piezo2+ vs Piezo2-	RGC
Capn6	22.940972002485246	-0.7579436705786881	0.37430325561603817	-2.0249454398446103	0.04287296696543352	0.12493117826149261	Piezo2+ vs Piezo2-	RGC
Capza1b	25.48115637996742	-0.7457251803702343	0.4518167449542773	-1.6505036360387657	0.09883997025681779	0.23987727842745338	Piezo2+ vs Piezo2-	RGC
Car10	8151.795163995499	0.2872819255429873	0.08511079543861157	3.3753876234207802	0.0007371178901905151	0.004359341066372327	Piezo2+ vs Piezo2-	RGC
Car12	10.554773393666975	0.3974404636376465	0.4842138533724016	0.8207953177497816	0.4117628660779822	0.624002272352499	Piezo2+ vs Piezo2-	RGC
Car2	60.69559831333581	0.6080519888221817	0.2913796959634008	2.086802880385176	0.03690595666985085	0.11305200127924742	Piezo2+ vs Piezo2-	RGC
Car5b	13.079571804130383	-0.09774398369758228	0.4393751301917053	-0.22246134790318073	0.8239547592958025	0.9094798603752947	Piezo2+ vs Piezo2-	RGC
Card11	6.564321379501019	-2.032045150558612	0.8820195381283028	-2.303855031228368	0.021230782739149395	0.07378244186976558	Piezo2+ vs Piezo2-	RGC
Cartpt	430.39092976695895	-1.0944703602924921	0.45244880651710545	-2.4189927004506626	0.01556355252267625	0.05733850880212201	Piezo2+ vs Piezo2-	RGC
Casc1	11.13666473938452	-0.13798915466537467	0.46409295501700426	-0.2973308540318583	0.7662139280616167	0.8778195694179065	Piezo2+ vs Piezo2-	RGC
Casp6	15.018389144564207	-0.6019321827190472	0.47528971368254025	-1.2664532082028084	0.20535087167311128	0.40316702877697036	Piezo2+ vs Piezo2-	RGC
Casp7	19.729479403250238	0.47200030802191495	0.4037218349252319	1.169122567049979	0.2423542528905549	0.4466084665360151	Piezo2+ vs Piezo2-	RGC
Cast	356.24041709885523	0.3587794465087471	0.10875291283739022	3.2990329835597336	0.0009701851105462107	0.0055338308082085895	Piezo2+ vs Piezo2-	RGC
Casz1	90.86770708620622	-0.4100406252434229	0.21296906705687996	-1.925352967498838	0.05418521533017506	0.15083266794221314	Piezo2+ vs Piezo2-	RGC
Catsperd	36.6878945765257	0.23591876858620137	0.25968549930466106	0.9084787915301472	0.3636253139728036	0.5795654531453054	Piezo2+ vs Piezo2-	RGC
Catspere2	198.26530450934357	0.2594329925511272	0.12463622107824911	2.081521650020582	0.03738618454567102	0.11415654719516033	Piezo2+ vs Piezo2-	RGC
Cav2	12.68303041566268	-0.17417070958171976	0.46182826112688136	-0.37713306924252654	0.706074716836453	0.843735508846396	Piezo2+ vs Piezo2-	RGC
Cavin2	8.96982341536244	0.39898107179557657	0.5180422873373667	0.7701708558315946	0.4411985494652221	0.6486951516606849	Piezo2+ vs Piezo2-	RGC
Cavin4	22.560862923932756	0.32380654426407507	0.3275235698500615	0.9886511203218503	0.32283386558914473	0.5379500548200726	Piezo2+ vs Piezo2-	RGC
Cbfb	92.85206647942337	-0.08690766052762888	0.1911136602813661	-0.4547433208054282	0.6492939108890634	0.8055654497563987	Piezo2+ vs Piezo2-	RGC
Cby1	44.483924979562794	-0.19485328219804662	0.2514098370304773	-0.7750423949180056	0.4383146087253148	0.6477962698211124	Piezo2+ vs Piezo2-	RGC
Ccbe1	47.072144149225494	2.701515235713664	0.29539719650723645	9.14536518171554	5.942873329632035e-20	3.2311977409983207e-18	Piezo2+ vs Piezo2-	RGC
Ccdc122	18.014820574724425	0.42245248760285325	0.3850579784757558	1.0971139704081003	0.272591573895843	0.48185956769946864	Piezo2+ vs Piezo2-	RGC
Ccdc136	458.8374603633534	0.2113682721428023	0.0883007101500161	2.393732414877569	0.016677911184620586	0.06049761459776738	Piezo2+ vs Piezo2-	RGC
Ccdc141	124.67723238522018	1.1912635837183787	0.22239093974767554	5.356619226799368	8.479355453698987e-08	1.1079033811790421e-06	Piezo2+ vs Piezo2-	RGC
Ccdc142	17.566486103817006	0.21660757396737174	0.3597287012831296	0.6021414838314156	0.5470799628901332	0.7333566181811728	Piezo2+ vs Piezo2-	RGC
Ccdc148	201.83876781767717	-0.09418567908513388	0.12093579018781092	-0.7788073236125166	0.43609322296654807	0.6461847273055972	Piezo2+ vs Piezo2-	RGC
Ccdc15	82.57876292866334	-0.47366301544606504	0.2181986682821085	-2.1707878383275343	0.029947213683943128	0.09634592332783838	Piezo2+ vs Piezo2-	RGC
Ccdc150	30.836275791852565	0.375757577335545	0.2999465846122219	1.2527483112412612	0.21029731803676865	0.4094438052327378	Piezo2+ vs Piezo2-	RGC
Ccdc162	23.48266189910724	-0.5847196609474439	0.34909813651061483	-1.674943518152136	0.09394531411132011	0.23082336287846944	Piezo2+ vs Piezo2-	RGC
Ccdc163	34.316592186948284	-0.1545642752609932	0.27980703998518186	-0.5523959485407468	0.5806771057951394	0.7616585695079435	Piezo2+ vs Piezo2-	RGC
Ccdc171	107.39531646759232	-0.1064896067631763	0.17755859635656634	-0.5997434590512755	0.5486772201688332	0.7345075221993932	Piezo2+ vs Piezo2-	RGC
Ccdc172	143.29820968882967	0.1143803430407785	0.1734717485806402	0.6593600628151134	0.5096645814094908	0.7065999823477818	Piezo2+ vs Piezo2-	RGC
Ccdc173	101.16895715245465	-0.014339631700154912	0.17437409353865713	-0.08223487451119536	0.9344599415013862	0.9649746246662101	Piezo2+ vs Piezo2-	RGC
Ccdc18	29.17729766705098	-0.2683268206729044	0.2951409603050336	-0.9091480233566488	0.36327199605580773	0.5795043909458721	Piezo2+ vs Piezo2-	RGC
Ccdc184	26.95242939552893	-0.34987013129226574	0.32427291633970684	-1.078937258286916	0.2806156981005371	0.49058526956962945	Piezo2+ vs Piezo2-	RGC
Ccdc189	10.973774294134497	0.1948349250261604	0.4452330829391074	0.4376020841488258	0.661674760128729	0.8137561533724719	Piezo2+ vs Piezo2-	RGC
Ccdc192	141.62219426263857	-1.6091707753123683	0.21912318692903035	-7.343680958024524	2.0779812201636929e-13	5.3883651485936985e-12	Piezo2+ vs Piezo2-	RGC
Ccdc24	15.445247913803552	0.03491566636955652	0.538265862377952	0.064866952950176	0.9482799328826677	0.9736983410744663	Piezo2+ vs Piezo2-	RGC
Ccdc34	115.3582043048522	-0.24634636857096406	0.165591446474771	-1.4876756850390616	0.1368364429543243	0.30367060513431676	Piezo2+ vs Piezo2-	RGC
Ccdc60	7.867101624519725	0.18179049458571275	0.5520037554891049	0.32932836557359413	0.7419075062056877	0.8632965838520447	Piezo2+ vs Piezo2-	RGC
Ccdc71l	9.31652674801078	-1.0070419742273384	0.6079513080509854	-1.656451694224965	0.09763037982043914	0.2379696387380335	Piezo2+ vs Piezo2-	RGC
Ccdc74a	17.293518116700323	0.07019268031529287	0.3778358103669323	0.18577561572876267	0.852620727467714	0.9225148799778281	Piezo2+ vs Piezo2-	RGC
Ccdc7b	32.992279339506894	-0.04509969827888852	0.33287985583374563	-0.1354834108718589	0.8922296795272251	0.9437421555338172	Piezo2+ vs Piezo2-	RGC
Ccdc85a	1622.9682959831493	0.10647366572169906	0.07625945117065934	1.3962028848519248	0.16265340823887153	0.3446289372553337	Piezo2+ vs Piezo2-	RGC
Ccdc88b	9.260130542255762	-0.5400294007021464	0.547512358237138	-0.986332806150559	0.3239698262887636	0.5387776440155018	Piezo2+ vs Piezo2-	RGC
Ccdc88c	82.80098881033253	0.8122481264571358	0.17471647389302744	4.648949857781847	3.3362929910093595e-06	3.377370472280046e-05	Piezo2+ vs Piezo2-	RGC
Cck	8.610965466942645	-0.9178814632850166	0.6072328978787825	-1.5115805920453382	0.13064059206178963	0.293985577702257	Piezo2+ vs Piezo2-	RGC
Ccl26	14.05582081599308	1.1269808422370247	0.4104181905980631	2.7459329728898796	0.006033908979765716	0.026110792260321217	Piezo2+ vs Piezo2-	RGC
Ccl28	17.51293235109801	-0.012891300001621916	0.3733248931848298	-0.03453104852356992	0.9724536839639704	0.9864684220842338	Piezo2+ vs Piezo2-	RGC
Ccnd2	10.943145909182109	-0.423331701038995	0.49847955933823634	-0.8492458579465023	0.3957445008037265	0.6102434986468849	Piezo2+ vs Piezo2-	RGC
Ccnd3	15.980976316525734	0.24778808953822626	0.3836789836868485	0.6458213769156201	0.5183950421775341	0.7130606510846066	Piezo2+ vs Piezo2-	RGC
Ccnf	9.060028979602533	-0.9897686242962729	0.5675678514799164	-1.7438771799979165	0.08118050860758495	0.20591384086995398	Piezo2+ vs Piezo2-	RGC
Ccng1	30.846956635988054	-0.07124248528068908	0.2830817599927882	-0.2516675227768262	0.8012980622060202	0.8971441728316877	Piezo2+ vs Piezo2-	RGC
Ccnjl	11.80178440970294	0.2569630516118545	0.4984612974720805	0.5155125441333736	0.6061949061560825	0.7758098058664215	Piezo2+ vs Piezo2-	RGC
Ccr5	12.153221743476774	0.38018168726868073	0.43390810617894354	0.8761801908164719	0.3809320836839659	0.5981006306933624	Piezo2+ vs Piezo2-	RGC
Ccsap	87.21847935428353	-0.16089411399067882	0.22686990010278477	-0.7091910999113801	0.4782058957802813	0.6798360905514849	Piezo2+ vs Piezo2-	RGC
Ccser1	9953.90072251164	0.3887105811614932	0.045211077302300944	8.597684557755727	8.134050631860502e-18	3.3438883756099695e-16	Piezo2+ vs Piezo2-	RGC
Cct6b	9.008025469769343	0.2956102032812949	0.5041554629576137	0.586347317446698	0.5576421395023821	0.741844277924705	Piezo2+ vs Piezo2-	RGC
Cd101	6.567263281551734	-0.6147564676005332	0.638891730307638	-0.9622232350769617	0.3359374800211362	0.5526819156423866	Piezo2+ vs Piezo2-	RGC
Cd164l2	16.026974856207907	0.35967449753149705	0.38066401881039985	0.944860768967615	0.34472996246482257	0.5624804953866974	Piezo2+ vs Piezo2-	RGC
Cd180	22.346493895932714	-0.29246095030293234	0.3670345770995635	-0.7968212494148692	0.42555485217153644	0.6367267672748554	Piezo2+ vs Piezo2-	RGC
Cd1d1	5.021228969160359	-4.016391226277319	1.679005750537614	-2.392124758948133	0.016751147250133037	0.060653187304187395	Piezo2+ vs Piezo2-	RGC
Cd226	24.32812337133278	0.07856511078769421	0.33210473228389087	0.23656727276181935	0.8129925121074636	0.9044877090146072	Piezo2+ vs Piezo2-	RGC
Cd27	15.712687257819184	0.19695923209151805	0.37447349341819913	0.5259630803068904	0.5989138590742835	0.7730518968019434	Piezo2+ vs Piezo2-	RGC
Cd300lf	27.32913766071598	0.13551060299785284	0.2973266087733357	0.45576345674852836	0.6485600848739175	0.8055654497563987	Piezo2+ vs Piezo2-	RGC
Cd302	39.947950799954285	0.5191153534734003	0.2746059367198632	1.8904010586011881	0.05870434195397064	0.16036656136696517	Piezo2+ vs Piezo2-	RGC
Cd44	6.086306356118903	-0.8177211832512511	0.6859298854991408	-1.192135232096219	0.23320822424226895	0.4343342121108777	Piezo2+ vs Piezo2-	RGC
Cd83	34.05718630531087	-0.7331912804352181	0.2971657640583205	-2.4672804512276354	0.013614368084084286	0.05133560940877867	Piezo2+ vs Piezo2-	RGC
Cdc14a	85.60487027121265	0.7313776676142661	0.1743774744511883	4.194221013442841	2.7381091574055556e-05	0.00022846945469341904	Piezo2+ vs Piezo2-	RGC
Cdc20b	7.870097651540186	0.07528319877160597	0.5214925540537253	0.144361023348092	0.8852153932222229	0.9428313082313153	Piezo2+ vs Piezo2-	RGC
Cdh10	589.9772537192396	-0.3479971467396089	0.11637551408441543	-2.990295247909125	0.00278707910864796	0.013576941727243169	Piezo2+ vs Piezo2-	RGC
Cdh11	914.9911832003444	-0.33134670910379305	0.11857656298345898	-2.7943693152078866	0.005200105395006215	0.022944444092363812	Piezo2+ vs Piezo2-	RGC
Cdh12	1263.5077118938452	0.11258759722843903	0.1568957157664853	0.7175951024437661	0.47300697829430605	0.6750322567973791	Piezo2+ vs Piezo2-	RGC
Cdh13	741.9849750454958	-0.656046707507534	0.19075422888680743	-3.4392249720284247	0.0005833822127836001	0.0035458702928402126	Piezo2+ vs Piezo2-	RGC
Cdh18	4432.0284870541545	-0.25501001388844274	0.12935851701272016	-1.97134305322445	0.04868464997750227	0.13872861798322922	Piezo2+ vs Piezo2-	RGC
Cdh20	496.5553856612884	-0.5064812852445442	0.18205134705869558	-2.7820793057974376	0.005401183988804519	0.023615293419273712	Piezo2+ vs Piezo2-	RGC
Cdh22	91.8273314479909	0.25956387119543106	0.18700416232724315	1.3880111969979252	0.16513363558298133	0.34769861683337294	Piezo2+ vs Piezo2-	RGC
Cdh23	6.015886387712575	-0.32162809361676276	0.6405998080941602	-0.5020733530558402	0.6156159235214683	0.7816351330285761	Piezo2+ vs Piezo2-	RGC
Cdh24	17.70377260686628	0.19487145405016643	0.37865950083835104	0.5146350576671697	0.6068080623130474	0.7761824594033031	Piezo2+ vs Piezo2-	RGC
Cdh4	3327.395896501465	0.34257249404436624	0.14335245899981625	2.389721783878192	0.016861140125946174	0.06098594781605639	Piezo2+ vs Piezo2-	RGC
Cdh6	354.77727286112855	-0.4195214741894794	0.25134565159804284	-1.669101778853874	0.0950972108360824	0.232974344279385	Piezo2+ vs Piezo2-	RGC
Cdh7	329.09526435333805	-0.5755111503846229	0.11651114834986014	-4.939537190522539	7.830820781790803e-07	8.918140829532702e-06	Piezo2+ vs Piezo2-	RGC
Cdh8	277.82238408746827	-2.2147266736943503	0.1688349553645488	-13.117702248994041	2.6072060020205588e-39	4.8827174626729465e-37	Piezo2+ vs Piezo2-	RGC
Cdh9	19.863313731122094	-0.16404467141469836	0.42855868124806445	-0.3827822853499581	0.701881197221871	0.8405120837779493	Piezo2+ vs Piezo2-	RGC
Cdhr3	8.013114864462601	0.5911034402722473	0.5273770896210851	1.1208364032213627	0.26235750557708004	0.4701312282735852	Piezo2+ vs Piezo2-	RGC
Cdk14	8983.056041046277	0.2930692278330539	0.08857458405882744	3.3087282423862123	0.0009372075880109161	0.005373004726504759	Piezo2+ vs Piezo2-	RGC
Cdk15	97.43057002576731	1.028138094914735	0.16737689582645848	6.142652424267328	8.11547380737577e-10	1.4029365233160882e-08	Piezo2+ vs Piezo2-	RGC
Cdk18	14.458885011513189	-0.20296887915164225	0.45545183106854625	-0.44564290953766106	0.6558552097620629	0.8101458087606868	Piezo2+ vs Piezo2-	RGC
Cdkl4	59.600531204207876	0.2533081512348391	0.21013944045712363	1.2054288841914163	0.22803777649623413	0.42810265175274714	Piezo2+ vs Piezo2-	RGC
Cdon	140.39201691733825	-0.09853674362460493	0.14902550447570548	-0.661207247519626	0.5084794140299296	0.7062320459327456	Piezo2+ vs Piezo2-	RGC
Cdr2	25.811031491359664	-0.013657559630946668	0.3232281871277406	-0.04225361578861674	0.96629652147472	0.9849971496496162	Piezo2+ vs Piezo2-	RGC
Cdt1	11.592231072226864	0.23451095172723005	0.43274911050829223	0.5419097255954646	0.5878806965590164	0.7654940037816307	Piezo2+ vs Piezo2-	RGC
Cdyl2	332.98422201568945	-0.04362900447866375	0.14845225899166103	-0.2938924929469379	0.7688400546909865	0.8788605711642304	Piezo2+ vs Piezo2-	RGC
Cecr2	13.30360840263244	0.1598677968775993	0.4217302424714332	0.3790759608339644	0.7046314569359142	0.8429072538434942	Piezo2+ vs Piezo2-	RGC
Celf6	97.00115065887866	-0.1391302463368525	0.1702168858446064	-0.8173704133200195	0.4137167784043311	0.6251184491264007	Piezo2+ vs Piezo2-	RGC
Celrr	52.54003970861173	0.03593346318955208	0.2380922868709965	0.15092241610086932	0.8800369175343015	0.9399887354271642	Piezo2+ vs Piezo2-	RGC
Cemip	62.56045876886276	-0.3107005725454908	0.24457150145067524	-1.270387476474451	0.2039466420122208	0.400877043861922	Piezo2+ vs Piezo2-	RGC
Cenph	11.651930348946744	-0.017515245936340493	0.495165714224107	-0.03537249335565521	0.9717827181034241	0.986413593112509	Piezo2+ vs Piezo2-	RGC
Cenpn	9.069673418365033	-0.6071185463128993	0.5816002505051479	-1.0438760055305814	0.2965427608260911	0.5082082596567122	Piezo2+ vs Piezo2-	RGC
Cenpp	154.53131542595844	0.13797045911150177	0.14246574943870088	0.9684465189358841	0.3328214164040706	0.5484697800173329	Piezo2+ vs Piezo2-	RGC
Cep112	336.65158474534917	0.4955754487753693	0.11536983063283579	4.295537629352486	1.7427047221387012e-05	0.0001525885095670016	Piezo2+ vs Piezo2-	RGC
Cep128	228.63286523991474	-0.08715690351859748	0.1331063351120602	-0.6547915502685986	0.512601971653919	0.7093519074077835	Piezo2+ vs Piezo2-	RGC
Cep41	13.739768411657918	0.16884677645414015	0.3941909358678708	0.42833754176107197	0.6684053903242003	0.8187459211265387	Piezo2+ vs Piezo2-	RGC
Cerkl	46.60422043935027	-0.06879697140411184	0.2356811573794573	-0.29190696519427567	0.770357757862552	0.8802969497473434	Piezo2+ vs Piezo2-	RGC
Ces5a	10.085550758193698	-0.44780936738262267	0.5288195549410319	-0.846809394997803	0.3971013707358362	0.6109982949308245	Piezo2+ vs Piezo2-	RGC
Cfap157	43.649183707298164	-0.19581513075425094	0.27046070682959217	-0.7240058382219168	0.4690621508383086	0.6725597412253733	Piezo2+ vs Piezo2-	RGC
Cfap206	57.03344248407222	0.6468951868925832	0.23348555804620702	2.7706004273059235	0.005595304259849603	0.024369212738957383	Piezo2+ vs Piezo2-	RGC
Cfap20dc	128.55518779860168	0.007103094477498193	0.1770189339538204	0.0401261849161921	0.9679925260646423	0.98566371220621	Piezo2+ vs Piezo2-	RGC
Cfap221	9.987674059854161	0.7956994968677845	0.473668003351772	1.6798675258561937	0.09298309336642407	0.22895983034201284	Piezo2+ vs Piezo2-	RGC
Cfap299	198.68488393711124	0.579595698669108	0.25184436253501896	2.3014042992068773	0.021368789141730356	0.07415724011685426	Piezo2+ vs Piezo2-	RGC
Cfap44	60.01871240139065	-0.06839015198560364	0.2234746665404172	-0.30603089399054867	0.7595811235080643	0.8735039084690285	Piezo2+ vs Piezo2-	RGC
Cfap46	13.046554852332385	-0.4147164242909747	0.47357731331163777	-0.8757100744352387	0.38118766713918617	0.5982232895373355	Piezo2+ vs Piezo2-	RGC
Cfap47	24.48105459749014	-0.6561418682260681	0.3767015018286221	-1.741808474457783	0.08154196333492461	0.20667515669325628	Piezo2+ vs Piezo2-	RGC
Cfap53	8.042413620112898	-0.03899715531202954	0.5302292012103761	-0.07354773223166346	0.9413702620653659	0.9692605844295507	Piezo2+ vs Piezo2-	RGC
Cfap54	12.3056359174001	-0.47305162524837563	0.4937266725632131	-0.9581245080248517	0.33799997851981567	0.5547214837343226	Piezo2+ vs Piezo2-	RGC
Cfap61	12.198620346373037	0.3599765302703472	0.5189835034004647	0.6936184443469248	0.48792152369784214	0.688522696933266	Piezo2+ vs Piezo2-	RGC
Cfap74	22.045843976123535	-0.651900231949068	0.3621977858045766	-1.7998459888454428	0.0718849600069075	0.18770271121865623	Piezo2+ vs Piezo2-	RGC
Cfap99	23.33213687185382	0.9142880299961218	0.3195040886756761	2.861584757133428	0.004215287781347337	0.01920234474448902	Piezo2+ vs Piezo2-	RGC
Cftr	97.50547497258708	-1.5601982960700438	0.2647792287890028	-5.89244973333363	3.805118656891602e-09	5.830479541991632e-08	Piezo2+ vs Piezo2-	RGC
Cgnl1	36.83251462619419	-0.4682189845698934	0.35162650116903255	-1.3315804781870324	0.18299808338227175	0.37296646861042204	Piezo2+ vs Piezo2-	RGC
Chchd2	101.84009054080842	0.11515691162211798	0.27412406630478414	0.42009048375227687	0.67441935427822	0.8231236941607095	Piezo2+ vs Piezo2-	RGC
Chchd5	19.924776649957224	0.13392400736519103	0.35854329923209693	0.37352254986223454	0.7087595654203922	0.8454453273291372	Piezo2+ vs Piezo2-	RGC
Chd1l	14.145494348892882	-0.1252833208932956	0.4441375931606989	-0.2820822259194918	0.7778804617157051	0.8836602224182311	Piezo2+ vs Piezo2-	RGC
Chd7	357.1772894990932	-0.2518325107448924	0.09863867969477468	-2.553080713612117	0.010677474950467567	0.04214726938878942	Piezo2+ vs Piezo2-	RGC
Chek1	14.0830882118966	0.5132311192015555	0.40141694980957093	1.2785486996626036	0.20105602498277575	0.3961897297175831	Piezo2+ vs Piezo2-	RGC
Chek2	15.637220380423795	-0.4553064818946578	0.42132271030820956	-1.0806597193908396	0.2798485071706982	0.4904727392664302	Piezo2+ vs Piezo2-	RGC
Chgb	285.0805386562846	0.2418995666050983	0.199964506518348	1.2097125175707244	0.2263892249217443	0.42634529453139663	Piezo2+ vs Piezo2-	RGC
Chl1	201.14485578886098	-1.0447434796818547	0.192235847592502	-5.434696456284692	5.488979192557818e-08	7.360264853312528e-07	Piezo2+ vs Piezo2-	RGC
Chn2	135.1764878978176	0.2296394941593091	0.1486447300397067	1.544888231812636	0.1223733004525006	0.28100844402273806	Piezo2+ vs Piezo2-	RGC
Chrm1	36.34628690402913	2.716791380893626	0.2573625474041458	10.556281045148923	4.7511389847855583e-26	4.576025576489177e-24	Piezo2+ vs Piezo2-	RGC
Chrm2	837.8478468435067	3.0143904098476155	0.18395036062451095	16.386977441162763	2.36936633343878e-60	1.331188985003688e-57	Piezo2+ vs Piezo2-	RGC
Chrm3	906.950648313185	-0.9339694695735472	0.22662819929755762	-4.121152938903542	3.7698105265188985e-05	0.000303294302742129	Piezo2+ vs Piezo2-	RGC
Chrna3	61.13930174719259	0.7304224315692847	0.23780188608720138	3.071558613716968	0.0021294435137721203	0.010746039049290147	Piezo2+ vs Piezo2-	RGC
Chrna7	269.3485250986895	1.1490008571904078	0.15318163293161785	7.50090487482488	6.337877398219055e-14	1.6822822605823963e-12	Piezo2+ vs Piezo2-	RGC
Chrnb3	1219.6949539485888	0.15043084241344082	0.07949211993287814	1.892399429534175	0.058437781988693774	0.15989753497068726	Piezo2+ vs Piezo2-	RGC
Chst11	587.4629455886954	-0.11333015958056605	0.18252977828362665	-0.6208858666582406	0.5346747209591464	0.7253072371642987	Piezo2+ vs Piezo2-	RGC
Chst12	34.37071104845631	0.2684813337453213	0.26559744643259897	1.010858113854096	0.3120843439696812	0.5254926690918059	Piezo2+ vs Piezo2-	RGC
Chst15	59.18691046322175	0.8682654738368402	0.2164891620658893	4.010664855234555	6.054800640072613e-05	0.00046282841173888385	Piezo2+ vs Piezo2-	RGC
Chst8	98.3639703903872	-0.8435791367837558	0.19179461253028365	-4.398346364659006	1.0907880114723773e-05	0.00010101775787564242	Piezo2+ vs Piezo2-	RGC
Chst9	429.5413249713167	0.07492772061426688	0.1720847797803613	0.43541166574929013	0.6632636442116511	0.8141309026157132	Piezo2+ vs Piezo2-	RGC
Chsy3	619.6956622954266	-1.5317529630758246	0.2661756700965354	-5.754669322407623	8.68115550514393e-09	1.2779115811283924e-07	Piezo2+ vs Piezo2-	RGC
Cib1	10.61172322480429	0.3231222164660209	0.4729782517199431	0.6831650615879606	0.4945025472229049	0.6936956312912275	Piezo2+ vs Piezo2-	RGC
Cidea	7.819487887736922	0.11775381969846153	0.5758314739767478	0.20449354545565612	0.837967835409707	0.9150597904652161	Piezo2+ vs Piezo2-	RGC
Cish	9.500927399225876	-0.15568763340938985	0.5055183356712354	-0.30797623433908744	0.7581004162384675	0.8729410366997137	Piezo2+ vs Piezo2-	RGC
Ckmt2	37.05607849265001	0.10349584186012817	0.3236965379691861	0.3197310743866539	0.7491722013563948	0.8678284358871766	Piezo2+ vs Piezo2-	RGC
Clba1	11.96326244415388	0.4255114420614866	0.44521652575523285	0.9557404486270586	0.339203381556754	0.5556144797025353	Piezo2+ vs Piezo2-	RGC
Clec11a	8.294189369494877	-0.15354472967272303	0.5458046312915268	-0.2813181143395452	0.778466417865799	0.8838700891295412	Piezo2+ vs Piezo2-	RGC
Clec18a	97.59767809729338	0.037495391265625753	0.1878870642943896	0.19956345268600478	0.8418220132912871	0.9165717840078575	Piezo2+ vs Piezo2-	RGC
Clic4	25.36957560116136	-0.9743013739709091	0.3606608193556867	-2.7014339281751725	0.006904119650534282	0.029055914284583106	Piezo2+ vs Piezo2-	RGC
Clic5	9.546130048820169	-0.7555561761693854	0.628586937310239	-1.2019915326310397	0.22936680870538795	0.42931455421758064	Piezo2+ vs Piezo2-	RGC
Clmn	58.415612481154504	-1.2106335527737713	0.2511242053733047	-4.820855683641181	1.4294374332517284e-06	1.5594283454665298e-05	Piezo2+ vs Piezo2-	RGC
Clmp	270.6123207040949	-0.7088744674813795	0.122432976305536	-5.789898186517635	7.042910264624949e-09	1.0458876873150089e-07	Piezo2+ vs Piezo2-	RGC
Clnk	23.794246211433208	0.4667812731596105	0.32436440182186105	1.4390644304302045	0.15013226868643043	0.3254635869723196	Piezo2+ vs Piezo2-	RGC
Clstn2	3818.266829309198	0.11191464998608629	0.07837489959330025	1.4279399471875447	0.15330914429624076	0.33107311045651994	Piezo2+ vs Piezo2-	RGC
Clu	74.36232280303835	0.37753704079392497	0.3461702293305391	1.090610944575004	0.27544411164698424	0.4845618755223117	Piezo2+ vs Piezo2-	RGC
Clvs1	1078.6368281056427	0.18453916678709104	0.11165805453297165	1.6527170167791005	0.09838846950532194	0.23943938084686475	Piezo2+ vs Piezo2-	RGC
Clybl	160.23447551680144	-0.015136685887224707	0.18206344112167114	-0.0831396231663501	0.9337405201581443	0.9649746246662101	Piezo2+ vs Piezo2-	RGC
Cmah	16.649580368015055	0.12203239574256527	0.37967651816817954	0.32141149084313514	0.7478985762846704	0.8671345954698209	Piezo2+ vs Piezo2-	RGC
Cmklr2	19.709359366476335	-0.21853287114738035	0.4151692603357816	-0.5263705481726533	0.5986307747109992	0.7730518968019434	Piezo2+ vs Piezo2-	RGC
Cmss1	731.6040965294991	-0.055192652565097394	0.21011777050754268	-0.26267484388292667	0.79280120775333	0.8925906562939292	Piezo2+ vs Piezo2-	RGC
Cmtm7	7.256564299902067	-0.9001000469855185	0.6621239577206858	-1.3594131982235598	0.17401569117561222	0.3605111087595876	Piezo2+ vs Piezo2-	RGC
Cmtm8	6.196327729607703	-2.199394427423004	0.9009932352125488	-2.4410776257428344	0.014643506750532454	0.05466584856704862	Piezo2+ vs Piezo2-	RGC
Cmtr2	29.763678292664427	-1.1286996500385327	0.33505480031010676	-3.368701624313024	0.0007552313704105042	0.004450847814080087	Piezo2+ vs Piezo2-	RGC
Cmya5	26.573931431527335	0.03452522169299433	0.3541502192048068	0.09748750620715617	0.9223392555723621	0.9579775744449562	Piezo2+ vs Piezo2-	RGC
Cngb3	9.897299270985746	-1.1053462493055624	0.8548217455118098	-1.2930722166453024	0.19598608328322942	0.3895743342681029	Piezo2+ vs Piezo2-	RGC
Cnih3	59.13675167205851	-0.5416358938295426	0.33549719842775216	-1.6144274717279985	0.10643473691459021	0.2527165859007512	Piezo2+ vs Piezo2-	RGC
Cnksr2	1522.808702474148	0.25712264497652476	0.08768482628814087	2.9323505087595745	0.003364068352976627	0.01578092352869136	Piezo2+ vs Piezo2-	RGC
Cnmd	29.637040875079407	0.7412533285733693	0.270552011811882	2.7397812480092423	0.006148008854503582	0.026434869704759664	Piezo2+ vs Piezo2-	RGC
Cnr1	34.1705512872811	-1.628546692462481	0.3428664277908311	-4.749799223434005	2.0361870628758524e-06	2.1790433615728565e-05	Piezo2+ vs Piezo2-	RGC
Cntn3	661.027819949814	0.8753882061849091	0.08312408915632584	10.531101333797785	6.210357469682635e-26	5.658139197378423e-24	Piezo2+ vs Piezo2-	RGC
Cntn4	7500.678526283162	0.18624946203779297	0.06557642881427297	2.8401891564618875	0.004508679011143285	0.020319193778828896	Piezo2+ vs Piezo2-	RGC
Cntn5	10601.402641026996	1.0001106791536956	0.0786993497630338	12.707991643705569	5.3388007949283886e-37	8.570046418906475e-35	Piezo2+ vs Piezo2-	RGC
Cntn6	1220.4611069015423	0.32548259159123355	0.109283833481287	2.978323336790404	0.0028983005665553707	0.01399737995681684	Piezo2+ vs Piezo2-	RGC
Cntnap2	19140.55394124283	-0.13455503492730977	0.053838245593820014	-2.499246278239703	0.012445778482111623	0.04778441829521444	Piezo2+ vs Piezo2-	RGC
Cntnap3	140.6741832163374	-1.3795191232399333	0.2612444094007285	-5.280568975253586	1.2878333020202882e-07	1.6506791106883618e-06	Piezo2+ vs Piezo2-	RGC
Cntnap4	309.6715486085635	-1.3177294941457087	0.15943911333269387	-8.264781875674801	1.3995040124775908e-16	4.814008189859142e-15	Piezo2+ vs Piezo2-	RGC
Cntnap5a	2043.0326744399852	-0.085809371348637	0.08082184827294013	-1.061710084367951	0.2883673198774943	0.4982502487478387	Piezo2+ vs Piezo2-	RGC
Cntnap5b	719.83024264525	0.9322497149995994	0.09553737415382521	9.757958320045299	1.705541078183638e-22	1.1977872863660508e-20	Piezo2+ vs Piezo2-	RGC
Cntnap5c	71.10570503408405	-1.5037302710091305	0.3526563495158677	-4.2640101988053685	2.0079027303950335e-05	0.00017236305511740698	Piezo2+ vs Piezo2-	RGC
Coa4	10.751887543852954	0.8981877001524038	0.45138660518183593	1.9898412798283616	0.046608422527547384	0.13394458000030882	Piezo2+ vs Piezo2-	RGC
Cobl	701.8846268182907	-0.08328173492515416	0.10204221498678942	-0.8161498154066529	0.4144144553695397	0.62530156101476	Piezo2+ vs Piezo2-	RGC
Cobll1	17.57714733809395	-0.03857289710996196	0.409044080170742	-0.0943000986442854	0.9248707715588689	0.9584725116935563	Piezo2+ vs Piezo2-	RGC
Coch	55.09379093925131	-0.7550100609150988	0.348412891503628	-2.1669980627201824	0.030235001839478037	0.09706875352464805	Piezo2+ vs Piezo2-	RGC
Col11a1	142.9233543120401	-1.106800717956608	0.21380118714511828	-5.176775361894333	2.2575376121692729e-07	2.787604135759201e-06	Piezo2+ vs Piezo2-	RGC
Col12a1	6.814510621743973	-2.909796977960941	1.0747355096823488	-2.7074540217071337	0.006780146173214919	0.02874952547158175	Piezo2+ vs Piezo2-	RGC
Col14a1	20.390585227423582	-0.6395605938675377	0.3834943497926832	-1.6677184271770464	0.0953716356272182	0.23347696710192636	Piezo2+ vs Piezo2-	RGC
Col16a1	50.86916944867777	-0.6855291321524428	0.30118058003755566	-2.27613988945423	0.022837638274474818	0.07792072735147229	Piezo2+ vs Piezo2-	RGC
Col18a1	7.618888214312077	-1.168502124722353	0.7146186730554381	-1.63514076637024	0.10201954194690108	0.24547314482726873	Piezo2+ vs Piezo2-	RGC
Col19a1	128.9930765387471	2.2643295600358533	0.18319596647024303	12.360149645563586	4.293567076615431e-35	5.921470196016476e-33	Piezo2+ vs Piezo2-	RGC
Col23a1	17.97293802886431	-1.065912977305248	0.4411830524616628	-2.41603337063332	0.015690623255804854	0.05761774618226379	Piezo2+ vs Piezo2-	RGC
Col25a1	205.3288521315852	-0.2280714883115733	0.18925485232734948	-1.2051024610829193	0.2281637498488266	0.42810265175274714	Piezo2+ vs Piezo2-	RGC
Col26a1	32.51293424781657	0.09018681711288636	0.28472696638628814	0.31674842132982306	0.7514345041678492	0.8689830921268679	Piezo2+ vs Piezo2-	RGC
Col27a1	56.58500673596973	-1.042710769955724	0.28869331792370573	-3.6118285572210094	0.000304045555452035	0.0020175936366708855	Piezo2+ vs Piezo2-	RGC
Col4a1	86.46794899458753	-0.05894448676670458	0.2513993856000319	-0.23446551639741597	0.8146236010368746	0.904587651629414	Piezo2+ vs Piezo2-	RGC
Col4a2	128.10743652924694	0.09642008845469147	0.15747539637814706	0.6122866852365754	0.5403480974129165	0.7291887255320021	Piezo2+ vs Piezo2-	RGC
Col4a3	9.580415570458545	0.27974578740183165	0.629068012263123	0.44469879559671704	0.6565374398222432	0.8105434772525046	Piezo2+ vs Piezo2-	RGC
Col4a4	12.946176393532108	-0.0963244931372611	0.4656353866352971	-0.2068667801072989	0.8361139009524372	0.9133311601136311	Piezo2+ vs Piezo2-	RGC
Col5a1	16.824150931197078	0.25063597491440787	0.40057500815328406	0.6256904944466717	0.5315179692549348	0.7236458297085562	Piezo2+ vs Piezo2-	RGC
Col5a3	72.95412896480343	-0.7030148693282173	0.2180553071162731	-3.2240209083897713	0.0012640417012729245	0.006951198327880961	Piezo2+ vs Piezo2-	RGC
Col6a1	61.57075389100631	-0.9146003602736478	0.24711797141714462	-3.701067773536257	0.0002146941184496164	0.0014710038075074327	Piezo2+ vs Piezo2-	RGC
Col6a6	8.593946108297839	-1.0985943486175989	0.6714784164981624	-1.636082890566901	0.10182224049101037	0.24517340906799712	Piezo2+ vs Piezo2-	RGC
Col9a1	38.642006798844974	-0.08224958504274901	0.3731011237406203	-0.2204485052688527	0.8255218726725	0.9097202460866288	Piezo2+ vs Piezo2-	RGC
Col9a2	8.923429836158157	-0.38767976101938006	0.5668675130050166	-0.6838983574208621	0.49403935133488497	0.6936956312912275	Piezo2+ vs Piezo2-	RGC
Col9a3	11.520671606965214	0.30480410211642456	0.4515130222376477	0.6750726714499833	0.4996295954061356	0.6974125739602829	Piezo2+ vs Piezo2-	RGC
Colec12	9.930865396973058	-0.7777752229154189	0.5393845546534781	-1.441967917333288	0.14931142452535393	0.32389241446265643	Piezo2+ vs Piezo2-	RGC
Colgalt2	715.1702508804376	-0.08316880061599	0.13198795875744446	-0.6301241522253563	0.528613358833996	0.7217701040775705	Piezo2+ vs Piezo2-	RGC
Coro6	353.63467923014736	0.19718219999112777	0.16881720266959704	1.168021960279994	0.24279790690587377	0.4466084665360151	Piezo2+ vs Piezo2-	RGC
Cox7b2	11.240633232196702	0.22810134725730533	0.5467422087711599	0.41720091040707935	0.6765314593413208	0.8242094504660615	Piezo2+ vs Piezo2-	RGC
Cp	32.808317081377936	0.16763613992284732	0.29747894481410614	0.5635227058762183	0.5730790031233061	0.7546286404408847	Piezo2+ vs Piezo2-	RGC
Cpa6	102.2736143302786	-0.05361596217472424	0.20920580508285433	-0.2562833385693578	0.7977320616359718	0.8957877347684412	Piezo2+ vs Piezo2-	RGC
Cpeb2	1097.957737186461	0.17951302909369835	0.07962737532250107	2.254413489916597	0.024170167422930745	0.08174180611517302	Piezo2+ vs Piezo2-	RGC
Cped1	13.188137686746952	0.7311603553155053	0.41359377717954127	1.7678224278459298	0.07709059426397331	0.19777198878527705	Piezo2+ vs Piezo2-	RGC
Cplane2	26.793305794461833	-0.12413273363429257	0.3310778206816651	-0.3749352142608416	0.7077086490540361	0.8449083007763711	Piezo2+ vs Piezo2-	RGC
Cplx1	280.2228468294315	0.38653401006675403	0.15608071989126165	2.476500687183174	0.013267736962761524	0.05030994522100011	Piezo2+ vs Piezo2-	RGC
Cpne4	2875.819405861289	-0.1272835317451378	0.18450412124146784	-0.6898682310654558	0.4902770557644106	0.6908768303459016	Piezo2+ vs Piezo2-	RGC
Cpne5	38.35735975742362	-0.28821145410130067	0.2814097430589736	-1.0241701334445328	0.30575492293645923	0.518172413907633	Piezo2+ vs Piezo2-	RGC
Cpne8	1384.3185705991573	-0.05268382582199372	0.0680690836827512	-0.7739758341325208	0.43894508213159233	0.6477962698211124	Piezo2+ vs Piezo2-	RGC
Cpne9	202.32893323821057	-0.09593493626964364	0.12679814875824105	-0.7565957169655324	0.44929210812276066	0.6554874503145908	Piezo2+ vs Piezo2-	RGC
Cpq	455.7702713573751	0.3402153331053458	0.1446636158360845	2.351768488151417	0.018684399960731804	0.06630011817644937	Piezo2+ vs Piezo2-	RGC
Cpt1a	23.372190058917898	-0.09237897925741147	0.36374626717057607	-0.2539654357857397	0.7995222610459467	0.8971441728316877	Piezo2+ vs Piezo2-	RGC
Cr2	42.80375292799954	-0.11335877131885383	0.3031962316014067	-0.37387922244323796	0.7084941753552843	0.8454279168575799	Piezo2+ vs Piezo2-	RGC
Cracd	441.56518487543667	-0.32494081646419964	0.12246627674018473	-2.6533085279759887	0.007970697786787804	0.0325999296170235	Piezo2+ vs Piezo2-	RGC
Cracr2a	28.84514425453234	-0.47412283038249314	0.3099366472206427	-1.5297411088175288	0.12608082381035715	0.28678708303961803	Piezo2+ vs Piezo2-	RGC
Cradd	173.94979328484368	0.19783022288630134	0.15448322829774164	1.280593531519262	0.20033647320889736	0.3956263920253035	Piezo2+ vs Piezo2-	RGC
Crb1	12.793084947436023	0.9958048743121454	0.43691481380206115	2.279173978210046	0.022656725299801343	0.07753890455393941	Piezo2+ vs Piezo2-	RGC
Creb3l2	142.03403847026775	0.2804993069065657	0.14391787962667557	1.9490233432717585	0.05129263708401901	0.14462339853834696	Piezo2+ vs Piezo2-	RGC
Creb5	9.334598660965863	-1.0413335786022215	0.574855175207603	-1.8114711731109574	0.07006794740990648	0.18395564697725447	Piezo2+ vs Piezo2-	RGC
Crem	187.9125419827354	-0.024686240350635633	0.12411571584805163	-0.19889697434334347	0.842343336356079	0.9165717840078575	Piezo2+ vs Piezo2-	RGC
Crhbp	50.7790232911868	-1.054835436176917	0.25893519986336244	-4.073742916117791	4.6263548979852436e-05	0.0003635301249675584	Piezo2+ vs Piezo2-	RGC
Crhr1	245.77131303054182	0.02544967820819443	0.1310878813847556	0.19414211244666596	0.8460646079195032	0.9191128730625598	Piezo2+ vs Piezo2-	RGC
Crim1	315.5683753920365	-0.6518624084339455	0.145406446316098	-4.483036515567313	7.35883310886016e-06	7.0674149316147e-05	Piezo2+ vs Piezo2-	RGC
Crispld1	39.07892111204408	-0.43313236177581965	0.26392866111412705	-1.6410963475790383	0.10077741681336727	0.24352806768254545	Piezo2+ vs Piezo2-	RGC
Crls1	66.69634572746888	-0.2421861463164464	0.2164255152485446	-1.1190276989213501	0.26312832242504713	0.4708097531288927	Piezo2+ vs Piezo2-	RGC
Crnde	44.32185934222623	-1.2525658622787152	0.2960457563798383	-4.230987390583042	2.3266771615523257e-05	0.00019608071778982224	Piezo2+ vs Piezo2-	RGC
Crtac1	255.61272342976883	-0.5178941004010708	0.1468548223564103	-3.5265719714955233	0.0004209767303011477	0.0026625001085275215	Piezo2+ vs Piezo2-	RGC
Cryba1	21.062101938669162	0.24631901236654075	0.4131776591715629	0.5961576258997638	0.5510699304298791	0.7360285332797716	Piezo2+ vs Piezo2-	RGC
Crybg1	24.647004419463048	-1.0726824584270664	0.3738032274165969	-2.8696447214768996	0.004109332337735318	0.018820895010578365	Piezo2+ vs Piezo2-	RGC
Crybg3	28.74571770237705	-0.7929684734766842	0.32874921803579515	-2.4120771395731304	0.015861925157525523	0.058120162723933194	Piezo2+ vs Piezo2-	RGC
Cryl1	47.273385030283784	-0.12261136745975384	0.28338315286136406	-0.432669924876365	0.6652545819655967	0.8154811621112824	Piezo2+ vs Piezo2-	RGC
Csgalnact1	126.81840533114452	-0.863340422986293	0.19367976670996231	-4.457566413115084	8.289535897448699e-06	7.871556481774525e-05	Piezo2+ vs Piezo2-	RGC
Csmd1	2118.8017514425537	-0.4780848580051053	0.12448588852108936	-3.840474319497765	0.00012279681823933379	0.0008891474834285669	Piezo2+ vs Piezo2-	RGC
Csmd2	1336.6087319420158	-0.2870332947411272	0.09869915115353761	-2.908163762164628	0.003635579001381357	0.016904188708491797	Piezo2+ vs Piezo2-	RGC
Csmd2os	141.84111248035967	-0.31965217091525483	0.19773960228094736	-1.6165308680104187	0.10597958508047484	0.25212221687105196	Piezo2+ vs Piezo2-	RGC
Csmd3	5525.670335681089	-0.8201177772941033	0.1335785643765739	-6.139591192057533	8.273411862348001e-10	1.4229424177538323e-08	Piezo2+ vs Piezo2-	RGC
Csrp2	17.544883068640704	0.38691565794668187	0.38754209970505876	0.9983835517254676	0.3180934064294332	0.5324268166839301	Piezo2+ vs Piezo2-	RGC
Ctnna2	9280.727249004338	-0.050242182950708376	0.0660314448562366	-0.7608826833956982	0.44672714245803224	0.6535644188474559	Piezo2+ vs Piezo2-	RGC
Ctnna3	1994.3999235561635	0.028676842437334912	0.1608441718780529	0.1782895960885472	0.858495549034596	0.9257800690325091	Piezo2+ vs Piezo2-	RGC
Ctnnd2	6650.250253537457	-0.00941398023337191	0.07032636803697599	-0.13386131683101074	0.8935122396152915	0.9441883538062763	Piezo2+ vs Piezo2-	RGC
Ctso	19.392236717517225	0.19705266265400448	0.362305336893667	0.543885619636449	0.5865201852847439	0.7654940037816307	Piezo2+ vs Piezo2-	RGC
Cttnbp2	1931.1284772997033	0.36175707376408756	0.07689042718595561	4.704838911730798	2.5406648210140424e-06	2.6624008387564736e-05	Piezo2+ vs Piezo2-	RGC
Ctxn3	47.591963845295915	-1.3506144192113263	0.3419345548724448	-3.9499208253905764	7.817704876316848e-05	0.000588247391474645	Piezo2+ vs Piezo2-	RGC
Ctxnd1	52.89319771757722	0.6160293908147966	0.226128798643817	2.7242412046115585	0.006444941827393818	0.027501137848284254	Piezo2+ vs Piezo2-	RGC
Cubn	7.90498661910865	-0.00894172385215576	0.544417164309517	-0.016424397389264035	0.9868958160711854	0.9909905573550041	Piezo2+ vs Piezo2-	RGC
Cxcr6	22.693428197530277	0.3080586287654678	0.32971670402463804	0.9343130784858512	0.3501424199308256	0.5655630558633508	Piezo2+ vs Piezo2-	RGC
Cyp27a1	7.926236183596363	-1.1371463729416753	0.6495713393241106	-1.7506104473834918	0.08001303445114873	0.20342291958699135	Piezo2+ vs Piezo2-	RGC
Cyp2b19	7.235936322264754	0.22769624320821816	0.5837941075716419	0.3900283340565848	0.6965155952735539	0.8367828213169811	Piezo2+ vs Piezo2-	RGC
Cyp2d22	9.507386140420456	0.11375619929282596	0.47472400179845986	0.23962596974635425	0.8106202302942696	0.9033391062221431	Piezo2+ vs Piezo2-	RGC
Cyp2j6	74.2963029510451	0.27879357673160265	0.18689483309526267	1.4917136665276243	0.1357742248238034	0.30250820349044366	Piezo2+ vs Piezo2-	RGC
Cyp2j8	14.94510540061073	0.881447038674591	0.36827291958322783	2.393461456987169	0.0166902348193188	0.06049761459776738	Piezo2+ vs Piezo2-	RGC
Cyp4f13	36.762732892233984	0.30130199063700924	0.26536428503162074	1.1354278161475504	0.2561961104239694	0.4623324883507499	Piezo2+ vs Piezo2-	RGC
Cyp4f17	31.003800043045118	0.044562165532093044	0.32604905188857564	0.13667319464349115	0.8912891182482986	0.9433392833956089	Piezo2+ vs Piezo2-	RGC
Cyp7b1	113.81354868777333	-0.23851553872618436	0.23345155699796596	-1.0216917881951095	0.30692679893617125	0.5194027305290327	Piezo2+ vs Piezo2-	RGC
D030068K23Rik	475.80187309522637	-0.5345216096764921	0.2039814974192575	-2.620441640242753	0.008781595918808888	0.03545240699677217	Piezo2+ vs Piezo2-	RGC
D130009I18Rik	1159.0715048312409	-0.34233590649406115	0.2162997157627194	-1.582692354850819	0.11349160168239718	0.2649447294122998	Piezo2+ vs Piezo2-	RGC
D130079A08Rik	6716.613021398763	-0.18518110722095257	0.09134189279808384	-2.027340375246059	0.04262761509505806	0.1247375785463895	Piezo2+ vs Piezo2-	RGC
D330050I16Rik	18.414640885436093	0.1587631844687628	0.3608079197281751	0.44002134040841334	0.6599216511811707	0.8124894580737527	Piezo2+ vs Piezo2-	RGC
D430041D05Rik	797.3315871423094	0.26474049804289923	0.09645860376082667	2.7446022202367235	0.006058428315184888	0.02613411003349059	Piezo2+ vs Piezo2-	RGC
D5Ertd615e	24.894311184492405	-0.09321334614456375	0.3280008956884469	-0.2841862548848124	0.7762676484240566	0.8834565303300117	Piezo2+ vs Piezo2-	RGC
D630003M21Rik	10.365677011491043	-0.7696224926097053	0.5313809556855122	-1.4483441387485323	0.14752082913333583	0.32062715345485177	Piezo2+ vs Piezo2-	RGC
D630008O14Rik	15.567061521354313	0.5595563350333244	0.3948125962235474	1.417270726378996	0.15640379043801889	0.33646278083379816	Piezo2+ vs Piezo2-	RGC
D630023F18Rik	10.77201680125369	0.10073825884527342	0.5155606814597692	0.19539554211163082	0.8450833062334018	0.9183674485212112	Piezo2+ vs Piezo2-	RGC
D730045B01Rik	18.167889558954553	0.49268000424284836	0.3631815190992281	1.3565668359579686	0.17491888533748545	0.36174942482985484	Piezo2+ vs Piezo2-	RGC
D7Ertd443e	9.831553457978469	0.8684101805045434	0.5015689743565964	1.7313873562824018	0.08338270017836971	0.2097634942546898	Piezo2+ vs Piezo2-	RGC
Dab1	887.598364008478	-0.862628900508912	0.1651893661322211	-5.22206072162324	1.7694292436606783e-07	2.2256514852164726e-06	Piezo2+ vs Piezo2-	RGC
Dab2	13.47439001504252	-0.08751158357356587	0.4525180176245512	-0.19338806448624812	0.8466550621623259	0.9191865425279228	Piezo2+ vs Piezo2-	RGC
Dach1	4858.103440589454	0.6207141052619285	0.07180186372088303	8.644818854213089	5.389072317992017e-18	2.2995649093608975e-16	Piezo2+ vs Piezo2-	RGC
Dach2	18.211863300636537	-0.1503084157647881	0.49885580853213957	-0.3013063358068612	0.7631809100136476	0.8753599345546125	Piezo2+ vs Piezo2-	RGC
Dact2	11.645627737586228	-0.34215011967125664	0.4883251715990951	-0.7006604196765733	0.48351496251165604	0.6857084302174137	Piezo2+ vs Piezo2-	RGC
Dapk1	576.1182901198015	-0.20105155409824563	0.08688690487104331	-2.3139454028963784	0.02067071717118822	0.0722082772891974	Piezo2+ vs Piezo2-	RGC
Dapp1	7.784935495932545	-0.02369058960500295	0.581365728102967	-0.0407498902322757	0.9674952879473054	0.9856230328408482	Piezo2+ vs Piezo2-	RGC
Dbf4	13.559767733164623	-0.4086564610904172	0.44429038694700007	-0.9197958657142098	0.3576794442305843	0.5743103625186292	Piezo2+ vs Piezo2-	RGC
Dbpht2	23.292202004456232	0.739227566426476	0.314469129012087	2.3507158516601576	0.01873733641540083	0.06635548039772025	Piezo2+ vs Piezo2-	RGC
Dcaf12l1	8.093368402055972	-0.9657926131735586	0.628862014941109	-1.535778263319024	0.12459277258595396	0.2843617037151326	Piezo2+ vs Piezo2-	RGC
Dcbld1	45.22204165918739	0.11999868820268011	0.22988960782284434	0.5219839615157921	0.6016814975727429	0.7742671710437293	Piezo2+ vs Piezo2-	RGC
Dcc	13944.70647838456	0.27506028930374266	0.056101411196303554	4.902912127134977	9.442623146412792e-07	1.0575110507161969e-05	Piezo2+ vs Piezo2-	RGC
Dchs2	91.6376352876011	0.9674585614766271	0.2056849262277736	4.7035948585034975	2.5562024863426715e-06	2.6624008387564736e-05	Piezo2+ vs Piezo2-	RGC
Dclre1b	8.709427245525122	-0.8389559152005774	0.6075609392361246	-1.3808588752518909	0.16732235676975504	0.35077342330276384	Piezo2+ vs Piezo2-	RGC
Dcst2	9.964666631348214	0.24248548258990898	0.4749207483731084	0.5105809409687171	0.6096445242980431	0.7773894356818934	Piezo2+ vs Piezo2-	RGC
Dctd	22.385264844605214	-0.7207493398887123	0.37349108344474324	-1.9297631773191841	0.053636187939403474	0.1495513561155741	Piezo2+ vs Piezo2-	RGC
Dcx	211.2374844346346	-0.6105852150310305	0.1263380077795218	-4.832949527719247	1.345249021657273e-06	1.4866463889595327e-05	Piezo2+ vs Piezo2-	RGC
Ddah1	199.3245975740533	-0.036415791127805366	0.14528572262748066	-0.25064948206354143	0.8020851214311977	0.8971441728316877	Piezo2+ vs Piezo2-	RGC
Ddah2	15.006644559885462	-0.17714360558352077	0.4358366978387802	-0.40644490576846226	0.6844157303268097	0.8284787740082303	Piezo2+ vs Piezo2-	RGC
Ddo	5.908664829969169	-1.6398827986037112	0.9197869080220041	-1.7828942598566322	0.07460351766983869	0.19300725868382673	Piezo2+ vs Piezo2-	RGC
Ddx4	10.078725937362178	-1.6258560731927245	0.6328225432871887	-2.569213265929554	0.010192970617413767	0.04061525289751987	Piezo2+ vs Piezo2-	RGC
Def6	21.488322739084776	0.724991152681471	0.3370983468436771	2.150681424188863	0.031501353540994814	0.1002748468240732	Piezo2+ vs Piezo2-	RGC
Dennd2a	39.57135116309805	-0.7216040789248548	0.2799651394908219	-2.577478325470272	0.009952412293428253	0.039845109074996006	Piezo2+ vs Piezo2-	RGC
Dennd2b	115.58490016508146	-0.28509257261886783	0.155643257104841	-1.8317052593343637	0.06699534468204386	0.17713043680248616	Piezo2+ vs Piezo2-	RGC
Deptor	144.31797108678592	-0.06078650420506499	0.148746848730928	-0.40865742517357967	0.6827910820138526	0.827841840652541	Piezo2+ vs Piezo2-	RGC
Dffb	88.78440767191897	0.5455823749022363	0.16562120633562388	3.2941577167155653	0.0009871709171131004	0.005621204664845037	Piezo2+ vs Piezo2-	RGC
Dgat2	26.06652962316489	0.09571643744462689	0.31026658733758555	0.30849740626593036	0.7577038735693615	0.8729410366997137	Piezo2+ vs Piezo2-	RGC
Dgkb	487.4250266117124	-0.5456188124312371	0.15387798084769136	-3.5457887439483065	0.00039143988026625945	0.0025182134282014518	Piezo2+ vs Piezo2-	RGC
Dgkg	79.67316006074196	-2.0257328159953665	0.3005837651159706	-6.739328769848241	1.5911998978458795e-11	3.39489547825219e-10	Piezo2+ vs Piezo2-	RGC
Dgkh	2242.3581215520817	-0.018751607188911255	0.07535894369908816	-0.2488305470918928	0.8034918609519581	0.897174913305416	Piezo2+ vs Piezo2-	RGC
Dgki	2346.1618397786237	0.1923077481568406	0.08654123764962643	2.2221515820633835	0.02627306330871992	0.08768960040959886	Piezo2+ vs Piezo2-	RGC
Dglucy	52.056081291286176	0.3325213498261814	0.24519881663466822	1.3561295049870432	0.1750579666512566	0.3618150861933698	Piezo2+ vs Piezo2-	RGC
Dhfr	34.066816415797625	0.1155788154951008	0.28094229480410043	0.41139699373386723	0.680781457934828	0.8261306451951276	Piezo2+ vs Piezo2-	RGC
Diaph2	738.6375705382209	-0.3115426025023927	0.0838470767431659	-3.715604820149983	0.0002027182041676287	0.0013974704831269454	Piezo2+ vs Piezo2-	RGC
Diaph3	21.374881645252042	0.8409508992337716	0.31108646651932714	2.7032706007528136	0.0068660823799307465	0.028968164834476277	Piezo2+ vs Piezo2-	RGC
Disp3	143.02886040513593	0.19661229145330403	0.1599982195329501	1.2288404960207298	0.21913161495222178	0.41971174659314747	Piezo2+ vs Piezo2-	RGC
Dkk2	17.501732809924356	-2.0033464176030664	0.6091630593825614	-3.2886866443175795	0.001006560207143733	0.0057219468099182534	Piezo2+ vs Piezo2-	RGC
Dkk3	146.70471738984895	-1.1199690173037968	0.2343805591154607	-4.778421134971681	1.7667703439886686e-06	1.9150427104777497e-05	Piezo2+ vs Piezo2-	RGC
Dlc1	1036.0170942230827	0.20154854356378726	0.0827183978737482	2.4365624666885797	0.014827608195043238	0.05516983137471385	Piezo2+ vs Piezo2-	RGC
Dlec1	16.818412769150736	0.13051270692889305	0.3701805131465953	0.35256503866049993	0.7244145516088616	0.8542316627798906	Piezo2+ vs Piezo2-	RGC
Dleu2	144.21768163342006	0.4562583276912193	0.13877753570921209	3.2876958461579946	0.001010109040992397	0.005732453833645404	Piezo2+ vs Piezo2-	RGC
Dleu7	7.644647735890109	0.04589710760352989	0.5968865288151651	0.07689419242655185	0.9387077176419962	0.9674835719569389	Piezo2+ vs Piezo2-	RGC
Dlg2	8455.426559782009	-0.6639086921978967	0.07333325286733851	-9.053310282020659	1.386984835305866e-19	7.305509187212617e-18	Piezo2+ vs Piezo2-	RGC
Dlgap1	4670.164898409489	0.16806735498226055	0.07661651425737748	2.1936178722210293	0.028262892477316885	0.09214140284432806	Piezo2+ vs Piezo2-	RGC
Dlgap2	264.7039966001007	-0.7334038223266429	0.12227307854402028	-5.998080943570957	1.996629973257716e-09	3.235884442236423e-08	Piezo2+ vs Piezo2-	RGC
Dlk2	13.241031340394496	-0.9130062498825123	0.5089657146036378	-1.7938462723241098	0.07283770899928978	0.18960302473869176	Piezo2+ vs Piezo2-	RGC
Dmc1	32.28792746720653	0.11439909086030106	0.2705690094162254	0.4228092903438069	0.6724344088506908	0.8214490789795679	Piezo2+ vs Piezo2-	RGC
Dmd	1429.2819712610908	-0.9281875156574774	0.11472700674493419	-8.09040122280068	5.946851035713278e-16	1.9275802732105253e-14	Piezo2+ vs Piezo2-	RGC
Dnaaf11	29.788554844744397	-0.042399100510199024	0.28918074906722696	-0.14661799115937119	0.8834335522618363	0.9418262190621918	Piezo2+ vs Piezo2-	RGC
Dnaaf4	8.20343148422018	0.3895404927681841	0.5314829682253536	0.7329312810697922	0.46360034314929055	0.6680859293781254	Piezo2+ vs Piezo2-	RGC
Dnah10	7.261351217302133	-0.15614879125717746	0.5667484421351642	-0.27551693070192407	0.782919120153668	0.8877296851792852	Piezo2+ vs Piezo2-	RGC
Dnah14	15.800026248726908	0.25371551664003944	0.37471157833475127	0.6770954817237615	0.4983453754645265	0.6966544727799038	Piezo2+ vs Piezo2-	RGC
Dnah2	8.940668506687592	-0.18280472742892995	0.5323663816901701	-0.34338142624362744	0.7313115307505933	0.8577770251079506	Piezo2+ vs Piezo2-	RGC
Dnah3	22.712573532479208	0.2989487770116336	0.3227341492822401	0.9263004168492702	0.3542898793564706	0.5703491801865628	Piezo2+ vs Piezo2-	RGC
Dnah6	13.565315070398158	-2.555721243526755	0.6919433270675529	-3.6935412822866134	0.00022115258820219882	0.0015091201919627778	Piezo2+ vs Piezo2-	RGC
Dnah7b	169.96675759611696	0.0008746850545596527	0.1519910090614672	0.00575484734235772	0.9954083215005092	0.9964836347259318	Piezo2+ vs Piezo2-	RGC
Dnah7c	26.810084605773593	0.15337396608611115	0.30474223271783396	0.5032908130857029	0.6147598245523234	0.7812215696504976	Piezo2+ vs Piezo2-	RGC
Dnah8	9.103154317615646	-0.5078048413731747	0.6324199572630671	-0.8029551179422121	0.42200067648652295	0.6335482569693722	Piezo2+ vs Piezo2-	RGC
Dnah9	45.24395950947671	-0.9453723349878019	0.2811061353572998	-3.36304411778913	0.0007708804305658777	0.004535144732002746	Piezo2+ vs Piezo2-	RGC
Dnai1	11.831111166603314	-1.0326677100261092	0.509264429320867	-2.0277632808622235	0.04258441362657525	0.1247375785463895	Piezo2+ vs Piezo2-	RGC
Dnai4	202.41848201537007	-0.07467987556580769	0.13949787719106552	-0.5353477563212032	0.5924094089812555	0.7681770557994533	Piezo2+ vs Piezo2-	RGC
Dner	1685.5470478482218	-0.41127167777303975	0.06442312762389782	-6.3839135562316	1.7261855699426953e-10	3.287554551568828e-09	Piezo2+ vs Piezo2-	RGC
Dock1	166.3622461427011	0.04109231935098313	0.15946229998694586	0.2576930055213495	0.7966438446306483	0.8951621334166384	Piezo2+ vs Piezo2-	RGC
Dock10	71.25405183147672	0.4560006132171276	0.22169161676127824	2.056914103829906	0.039694489066823484	0.11894233123934396	Piezo2+ vs Piezo2-	RGC
Dock11	399.6198171805801	0.27368833645973695	0.0931454320055516	2.9382904836752997	0.0033002764145331222	0.015559764746001615	Piezo2+ vs Piezo2-	RGC
Dock2	135.3910678778043	-0.5493242938939532	0.2513401359356336	-2.1855812715667158	0.028846254048200376	0.09343503593223498	Piezo2+ vs Piezo2-	RGC
Dock4	481.33368047741527	0.5412531707755802	0.11209031626752448	4.828723736346487	1.3741088640698778e-06	1.5088341956936671e-05	Piezo2+ vs Piezo2-	RGC
Dock5	144.5876447470498	1.4458698922106494	0.1474337078086492	9.806915349963326	1.0513323612632788e-22	7.540513595358538e-21	Piezo2+ vs Piezo2-	RGC
Dok4	8.544083692416994	-0.8516784581295554	0.6120186206837038	-1.391589127105513	0.16404685324180224	0.34674433738449206	Piezo2+ vs Piezo2-	RGC
Dok6	1193.7721312266463	0.2775660510038447	0.07424264253120556	3.738633776231477	0.00018502302889035406	0.0012936397153656444	Piezo2+ vs Piezo2-	RGC
Dpf3	607.4620895929188	0.03423822553538097	0.08649366764124863	0.39584661477637284	0.6922181860526491	0.8333812518512429	Piezo2+ vs Piezo2-	RGC
Dpp10	5621.918569671107	0.7363803020686517	0.08380628203227704	8.786695748954035	1.5402318752584412e-18	7.112495413008501e-17	Piezo2+ vs Piezo2-	RGC
Dpp4	18.689530520067546	0.3290016254908823	0.3596541745831152	0.9147721582051339	0.3603112539348132	0.5761052292738467	Piezo2+ vs Piezo2-	RGC
Dpp6	2503.7224510646015	-0.03269157628347462	0.08064392644539185	-0.405381753151761	0.6851969213690139	0.8284787740082303	Piezo2+ vs Piezo2-	RGC
Dpy19l1	125.83434094069217	-0.7114704671642776	0.1590765738661447	-4.472503083722094	7.730928507473558e-06	7.403681817810615e-05	Piezo2+ vs Piezo2-	RGC
Dpy19l2	7.135709222666584	-0.47128229168365604	0.697188264888065	-0.6759756516546092	0.4990561040789476	0.6971894433693048	Piezo2+ vs Piezo2-	RGC
Dpyd	95.19898089510511	-0.6223947894703171	0.20010000001938902	-3.1104187376812056	0.0018682229286515926	0.009718795513093393	Piezo2+ vs Piezo2-	RGC
Dram1	42.59839065598063	-0.6324760724352149	0.2968834457561999	-2.130385110642387	0.033139832031705	0.10411404825617666	Piezo2+ vs Piezo2-	RGC
Drc1	15.159621216974175	-0.25211390332530376	0.40928896665604175	-0.6159802092519518	0.537907581716808	0.7273511664530122	Piezo2+ vs Piezo2-	RGC
Drd2	37.79367262164939	0.34982087029985787	0.3019488265264849	1.1585435662197345	0.24664228357417262	0.44968409994799635	Piezo2+ vs Piezo2-	RGC
Dscam	6056.9012830415595	0.22743201935538201	0.11227961284522164	2.0255860667145233	0.042807220547077446	0.12493117826149261	Piezo2+ vs Piezo2-	RGC
Dscaml1	275.99412495843575	-1.7746428984721552	0.1689483649112228	-10.504054889224147	8.274748911107772e-26	6.973544644836076e-24	Piezo2+ vs Piezo2-	RGC
Dse	80.74924407721261	-0.031231315686914056	0.21114874645352807	-0.14791144258006658	0.882412657667479	0.9413332496826176	Piezo2+ vs Piezo2-	RGC
Dsel	23.936274265583464	-0.7776184620489447	0.35082379672416225	-2.216549929936346	0.026653862335249117	0.08834824968743833	Piezo2+ vs Piezo2-	RGC
Dtna	1035.0370408158533	0.2921590848922894	0.07545643245375215	3.8718910421766366	0.00010799422869875134	0.0007948658186539099	Piezo2+ vs Piezo2-	RGC
Dusp1	31.7512253250032	0.23312062396046582	0.3436424831549423	0.6783812694525195	0.4975299819918978	0.696211527312033	Piezo2+ vs Piezo2-	RGC
Dusp10	59.06284701461402	-0.363265240527334	0.22749380141330763	-1.5968137956750683	0.11030721984168367	0.25929734427604995	Piezo2+ vs Piezo2-	RGC
Dusp15	43.290425475787956	-0.19708721371720428	0.30585741976117675	-0.6443761078972557	0.519331573678203	0.7133931274935706	Piezo2+ vs Piezo2-	RGC
Dusp16	21.21380525933886	-0.47754465313589484	0.3730419918465705	-1.280136455341214	0.20049714945767416	0.3957118798722597	Piezo2+ vs Piezo2-	RGC
Dusp4	10.17517018614842	0.2896290606313066	0.48494460615029694	0.5972415343074112	0.5503461326056951	0.7356133279198248	Piezo2+ vs Piezo2-	RGC
Dusp5	10.726217770490893	1.09111241797021	0.49318749196848577	2.21236839080244	0.02694122109716383	0.08902880855797303	Piezo2+ vs Piezo2-	RGC
Dync1i1	1799.0298180716973	0.4836782560481227	0.08221581815856285	5.883031597584937	4.0281898557956805e-09	6.089250225958404e-08	Piezo2+ vs Piezo2-	RGC
Dynlt5	38.029420659530835	-0.15828995454964845	0.26405356702692845	-0.5994615271889354	0.5488651582379921	0.7345075221993932	Piezo2+ vs Piezo2-	RGC
Dyrk3	10.406738569237962	-0.6813963136315251	0.5432335402901609	-1.2543340259652718	0.2097206213293974	0.40886217690914123	Piezo2+ vs Piezo2-	RGC
Dysf	188.28824585532044	0.29072015452249655	0.11776061981773764	2.468738318229427	0.013559033194437546	0.05118421153241766	Piezo2+ vs Piezo2-	RGC
Dytn	9.923384927514858	0.13716129396293272	0.508875431670236	0.2695380547509252	0.7875156619327777	0.8905579029240364	Piezo2+ vs Piezo2-	RGC
E130008D07Rik	13.06674559341812	-0.009381157505560062	0.43271743275363866	-0.021679638478769324	0.9827035060960223	0.9888637370297585	Piezo2+ vs Piezo2-	RGC
E130114P18Rik	25.651253107556588	0.8732471720824576	0.5992748678923092	1.4571730250489692	0.1450686247082226	0.3169321671363697	Piezo2+ vs Piezo2-	RGC
E130304I02Rik	13.38703856818539	0.04971981123436386	0.4292218693923395	0.11583708748287566	0.9077816567914635	0.9515335712201565	Piezo2+ vs Piezo2-	RGC
E230034D01Rik	28.935663512143165	-0.6140266365099414	0.3197219578535601	-1.9205019280883406	0.05479452984562939	0.15202663383507545	Piezo2+ vs Piezo2-	RGC
E2f3	221.6389272371827	-0.023357363916076304	0.14405262022776913	-0.16214466546422238	0.8711919335950252	0.9329059746343171	Piezo2+ vs Piezo2-	RGC
E330013P04Rik	47.73598873911578	0.0619124446419383	0.24483673419978824	0.2528723675566485	0.8003668431392007	0.8971441728316877	Piezo2+ vs Piezo2-	RGC
E330018M18Rik	89.56132393695103	0.19464038596271713	0.2039230312980189	0.9544796618792125	0.3398408993839427	0.5561182872928498	Piezo2+ vs Piezo2-	RGC
E430024P14Rik	83.55958393478464	0.1314209503056119	0.18238732604429028	0.7205596636341831	0.47118047868359003	0.6738562744822959	Piezo2+ vs Piezo2-	RGC
ENSMUSG00000121315	13.453773060845865	0.451906352780472	0.49867518125300797	0.9062138437388819	0.3648226769838505	0.5803762360134781	Piezo2+ vs Piezo2-	RGC
ENSMUSG00000121346	18.36499697554239	0.4305939076081222	0.3523175747580366	1.2221754986359792	0.22164126723743927	0.42207850796166163	Piezo2+ vs Piezo2-	RGC
ENSMUSG00000121413	53.7787370834164	0.2854780763240609	0.27813969993166693	1.0263837790656885	0.3047107208939367	0.5176778611638766	Piezo2+ vs Piezo2-	RGC
ENSMUSG00000121446	13.58955720100687	-0.2941400125276707	0.5022564341437196	-0.5856371218601515	0.5581193967262413	0.7421025142006393	Piezo2+ vs Piezo2-	RGC
ENSMUSG00000121456	12.602229235212608	-0.42960528561189365	0.4671565103301328	-0.9196174646229328	0.35777269691163494	0.5743103625186292	Piezo2+ vs Piezo2-	RGC
ENSMUSG00000121476	25.81750333261176	-0.2686238104120193	0.3140628867265019	-0.8553185421298993	0.39237482525007816	0.6098181355085355	Piezo2+ vs Piezo2-	RGC
ENSMUSG00000121477	36.92433980720269	-0.17087988456669415	0.28979936254706995	-0.5896489318155054	0.5554260392581449	0.739814965577746	Piezo2+ vs Piezo2-	RGC
ENSMUSG00000121513	1666.5796549598776	-0.07449037157951786	0.07739532802127669	-0.9624659974183426	0.33581557551364993	0.5526819156423866	Piezo2+ vs Piezo2-	RGC
Ebf1	9666.88095613251	-0.14843029661622892	0.0635745894322465	-2.3347425117769087	0.01955687600592255	0.0687447643544994	Piezo2+ vs Piezo2-	RGC
Ebf2	48.37108926498489	-1.7623437528922123	0.30834191170693986	-5.715550452211026	1.0934947070030078e-08	1.5752866056868118e-07	Piezo2+ vs Piezo2-	RGC
Ebf3	962.5499410502185	-0.9325201631212656	0.14980268128257385	-6.224989800831711	4.815873378894723e-10	8.68144874879899e-09	Piezo2+ vs Piezo2-	RGC
Ecm2	23.19431708983839	0.20599647315922	0.31870158029063483	0.6463616307498845	0.5180451830372399	0.7130606510846066	Piezo2+ vs Piezo2-	RGC
Ect2l	11.503233309488753	0.5251440642676876	0.4361003754394489	1.2041816376298948	0.2285193815887766	0.4284420663713937	Piezo2+ vs Piezo2-	RGC
Eda	50.166930759025945	-0.17144975156051806	0.2450996720482598	-0.6995103262592689	0.4842331619537852	0.6858613398933655	Piezo2+ vs Piezo2-	RGC
Edil3	3989.8197096496624	-0.4412317593266716	0.06271233753453959	-7.035804702442447	1.9811426662093845e-12	4.6702321173369476e-11	Piezo2+ vs Piezo2-	RGC
Ednra	13.336461034600548	-1.9108581506810283	0.5938146917113101	-3.2179368031029014	0.0012911626289947176	0.007065761724579859	Piezo2+ vs Piezo2-	RGC
Eeig2	93.39559799471441	0.26574456454314976	0.1785781181133133	1.488113814563365	0.13672088087740691	0.3036179311083849	Piezo2+ vs Piezo2-	RGC
Eepd1	25.761632072280836	0.2513406636620454	0.32178214584599835	0.781089525651726	0.434749841962754	0.6448063909963189	Piezo2+ vs Piezo2-	RGC
Efcab1	36.86440752699003	-0.19647241912648553	0.2624648070509246	-0.7485667177023282	0.454118398495136	0.6589897207606988	Piezo2+ vs Piezo2-	RGC
Efcab11	18.508661078903486	-0.6302373207440318	0.3947651972877435	-1.596486531928632	0.11038021033406457	0.25929734427604995	Piezo2+ vs Piezo2-	RGC
Efcab2	125.18356103737602	-0.06006462309989409	0.15067450718529415	-0.3986382582026882	0.6901597673636841	0.8311999198938832	Piezo2+ vs Piezo2-	RGC
Efcab5	27.7302301005715	-0.5778527803392416	0.3133360149047288	-1.8441952180790337	0.06515469502175418	0.17348852837151135	Piezo2+ vs Piezo2-	RGC
Efcab7	44.91427956482303	0.05663481920135941	0.2921987973505435	0.1938229031566343	0.8463145529475484	0.9191128730625598	Piezo2+ vs Piezo2-	RGC
Efemp1	9.708040290834697	-0.4784686056140809	0.5550320511869634	-0.8620558120758112	0.38865680585110296	0.6056542617076287	Piezo2+ vs Piezo2-	RGC
Efhc1	11.005174820811469	0.2439647119834364	0.4516191549824127	0.5402000984500692	0.5890590447921636	0.766390598222456	Piezo2+ vs Piezo2-	RGC
Efhc2	52.73570876028566	-0.09274698603593234	0.22685690198132388	-0.40883475541585146	0.6826609322609576	0.827841840652541	Piezo2+ vs Piezo2-	RGC
Efna5	2926.0762926686475	-0.14190028157225953	0.07725261550622209	-1.8368346578612678	0.06623430782876767	0.17566943484718792	Piezo2+ vs Piezo2-	RGC
Efnb2	156.38979955763992	0.04184155123214529	0.18559132682870894	0.22544992779087594	0.8216292744557924	0.9084002243983195	Piezo2+ vs Piezo2-	RGC
Egfem1	2934.672342039508	0.4425955802569992	0.05630126274218075	7.861201662274757	3.8046567954864286e-15	1.1554502754580856e-13	Piezo2+ vs Piezo2-	RGC
Egfl6	10.908483110606495	1.1317842853918694	0.42006195577242256	2.694327038759581	0.007053092227488652	0.02953537130293695	Piezo2+ vs Piezo2-	RGC
Egflam	119.0312201763715	0.08980371022390757	0.2876053931177865	0.31224626649170373	0.7548533729528699	0.8714420274740152	Piezo2+ vs Piezo2-	RGC
Egln3	13.608362178357094	-0.13481328236670975	0.5138168098226198	-0.26237616167764166	0.7930314493029718	0.8925906562939292	Piezo2+ vs Piezo2-	RGC
Egr1	41.23697243995827	0.04432011445280614	0.4970712167681634	0.0891625042000315	0.9289527639645955	0.9617628278024114	Piezo2+ vs Piezo2-	RGC
Ehd1	17.296547168735206	-0.44829570718191536	0.4153754119585295	-1.0792543185648953	0.2804743710523925	0.49058526956962945	Piezo2+ vs Piezo2-	RGC
Ehd4	17.2827099833712	-0.27127432123198814	0.3794049843493277	-0.7149993606362827	0.4746094383524214	0.6762081220143756	Piezo2+ vs Piezo2-	RGC
Eif2ak2	25.95990780290025	0.13212024407633463	0.361742503945926	0.3652328455604549	0.7149376021035548	0.8495081623867055	Piezo2+ vs Piezo2-	RGC
Eif4ebp1	11.070219223619729	0.052014322035225005	0.4677433658514188	0.11120269325583045	0.9114556159719509	0.9533613679344914	Piezo2+ vs Piezo2-	RGC
Elavl2	1635.3260850917134	-0.034870557281496205	0.07804704166681128	-0.44678896902154536	0.6550274366704547	0.8097167176443355	Piezo2+ vs Piezo2-	RGC
Elavl4	1098.3461012120083	0.08736364603967915	0.0669633584395179	1.304648513389409	0.19201256077449014	0.3839112350953774	Piezo2+ vs Piezo2-	RGC
Elf1	62.692942316586624	0.18426299157552734	0.19676739657067044	0.9364508286785609	0.3490411181819496	0.5643249925138379	Piezo2+ vs Piezo2-	RGC
Elfn1	188.70620255231768	-0.8779475729371865	0.24855517258460427	-3.532203992408755	0.00041211131632329714	0.0026142101773765206	Piezo2+ vs Piezo2-	RGC
Elk3	69.41413994873477	0.07319717384053517	0.1925455530301998	0.38015509934448893	0.7038302870980773	0.8422477450506278	Piezo2+ vs Piezo2-	RGC
Ell2	47.27090029981449	0.6343415158747283	0.21463393003220987	2.955457768394463	0.0031220543642941113	0.014886061190997809	Piezo2+ vs Piezo2-	RGC
Elmo1	1529.3966679278935	0.3257567582226046	0.07790863703351433	4.181266296347506	2.8989011028492084e-05	0.00024010308643009046	Piezo2+ vs Piezo2-	RGC
Elmod3	48.91635746871029	-0.23243287167270033	0.2727764564628188	-0.8521001947408993	0.39415848391052555	0.6099542515461166	Piezo2+ vs Piezo2-	RGC
Elovl7	280.21597362473335	0.8793410795719551	0.13414611061218065	6.55509932832976	5.560485265299296e-11	1.1429509652026784e-09	Piezo2+ vs Piezo2-	RGC
Emcn	8.816197052083057	0.49003834464336427	0.4939269623640647	0.992127140210997	0.32113550869249796	0.5353846685471862	Piezo2+ vs Piezo2-	RGC
Enox1	2376.622658743815	0.6088064673904295	0.08005108288359646	7.605224632322646	2.844094595355517e-14	7.794669008897111e-13	Piezo2+ vs Piezo2-	RGC
Enox2	208.62516684928204	0.12392961990419392	0.13715934861117546	0.9035448269407746	0.36623680832866523	0.5822125350006533	Piezo2+ vs Piezo2-	RGC
Enpep	23.586809515404312	1.8919653404268575	0.3020169690343061	6.264433904082884	3.741822281667027e-10	6.892722902458769e-09	Piezo2+ vs Piezo2-	RGC
Enpp2	10.208777224396542	-1.5222193826548913	0.6481514932146625	-2.3485549267272066	0.01884641929041857	0.06666451146694753	Piezo2+ vs Piezo2-	RGC
Entpd1	9.388482065367771	-1.3001213205037951	0.6694446299455636	-1.9420894011944132	0.05212627837321725	0.14643140366342944	Piezo2+ vs Piezo2-	RGC
Entpd2	11.638974877457537	-1.989628529475762	0.6321121357599789	-3.147587930871888	0.0016462358415913507	0.008711869736270712	Piezo2+ vs Piezo2-	RGC
Entrep2	214.10415306382143	0.5368757473802177	0.13293313034939788	4.03869032474529	5.3750471038837044e-05	0.0004165352594756774	Piezo2+ vs Piezo2-	RGC
Eomes	23.387164207029315	-2.5875575791174272	0.5328270644126445	-4.85628030544918	1.1961135129792207e-06	1.330725627806255e-05	Piezo2+ vs Piezo2-	RGC
Epb41l2	162.57756451085174	0.3716798725704652	0.13340265579980978	2.786150473107711	0.00533381057429051	0.023381372491460738	Piezo2+ vs Piezo2-	RGC
Epb41l4a	270.4407599882811	0.11205318188312484	0.12283389261071771	0.912233419470318	0.36164585487626644	0.5777763871032674	Piezo2+ vs Piezo2-	RGC
Epb41l4b	546.7103116531115	-0.031248827564125243	0.09548354235252327	-0.3272692528389366	0.7434642457748526	0.864809514322646	Piezo2+ vs Piezo2-	RGC
Epha1	11.014259881422255	0.1999842365482886	0.4509226989796158	0.44350004335738485	0.657404087865318	0.8111673426771548	Piezo2+ vs Piezo2-	RGC
Epha3	162.6077889793683	1.1631699853105606	0.13974877615020873	8.32329282125755	8.555274765338438e-17	3.0357717088374605e-15	Piezo2+ vs Piezo2-	RGC
Epha4	794.5657635650894	0.303917298492826	0.08481593164290135	3.5832572089451578	0.00033933617114862005	0.002216864792523252	Piezo2+ vs Piezo2-	RGC
Epha5	4957.462762933626	-0.40242722842647827	0.09104026488501406	-4.420321370272298	9.855422426207601e-06	9.228508055207173e-05	Piezo2+ vs Piezo2-	RGC
Epha6	5613.150055059563	-0.367642862300346	0.07526488088801922	-4.88465347932103	1.0361090913598331e-06	1.15653104204437e-05	Piezo2+ vs Piezo2-	RGC
Epha7	260.885822154676	-0.18021801465972728	0.1692772573057557	-1.0646321752142398	0.28704241366831595	0.49749099047603756	Piezo2+ vs Piezo2-	RGC
Ephb1	1083.0954853401706	-0.5708451582892987	0.0978478112520453	-5.834010500437907	5.411071376618852e-09	8.106987382480956e-08	Piezo2+ vs Piezo2-	RGC
Ephx1	10.502632566819068	0.8406711881477202	0.4575928297034953	1.8371598800891324	0.06618629645667645	0.17566943484718792	Piezo2+ vs Piezo2-	RGC
Eps8	9.207454555816536	-0.9990524695856151	0.5890869172291384	-1.6959338942457136	0.08989839987658996	0.2226653240146839	Piezo2+ vs Piezo2-	RGC
Erbb4	147.4665881160611	-1.5551814311824752	0.21631741658334636	-7.189349132150295	6.510091010559623e-13	1.6255938367849252e-11	Piezo2+ vs Piezo2-	RGC
Eri1	73.17463920897492	0.24264781682683959	0.17702436188469547	1.3707029599964768	0.17046757172787907	0.3555978863209656	Piezo2+ vs Piezo2-	RGC
Esr1	8.03515258857973	-0.13627890348818789	0.5509607967185134	-0.24734773199809526	0.8046391213323268	0.8981584364275741	Piezo2+ vs Piezo2-	RGC
Esrrb	10.31542524236769	0.2853923303812383	0.48240796500590005	0.5915995403967839	0.5541187817117006	0.7387615104429942	Piezo2+ vs Piezo2-	RGC
Esrrg	1754.2667242726814	0.5653370021303847	0.07623425334658791	7.415787225725981	1.2090447277690947e-13	3.1594494397748977e-12	Piezo2+ vs Piezo2-	RGC
Etl4	2512.261756873761	-0.38457264703432786	0.09286142576435547	-4.1413605689214465	3.4525172394393105e-05	0.0002805334148272348	Piezo2+ vs Piezo2-	RGC
Ets2	20.806368371062348	0.8460120770241505	0.31594937959016894	2.6776823493736495	0.007413348722763385	0.03070465650465359	Piezo2+ vs Piezo2-	RGC
Etv1	78.27690579862329	0.22356169758272992	0.4121175536977842	0.542470699383684	0.5874942870520631	0.7654940037816307	Piezo2+ vs Piezo2-	RGC
Etv4	46.8405027962622	0.8827441462694492	0.32662735567741147	2.7026032294162095	0.006879881728672983	0.028990101634195783	Piezo2+ vs Piezo2-	RGC
Etv5	242.70852230858287	0.24361746838646473	0.23730628418908953	1.0265950993204476	0.30461116261995125	0.5176778611638766	Piezo2+ vs Piezo2-	RGC
Etv6	462.64142588500096	0.4181037844190744	0.10446874627256071	4.00219012228054	6.275883527077386e-05	0.0004786426101759699	Piezo2+ vs Piezo2-	RGC
Eva1c	91.9381948119341	0.2927851762459063	0.17071627990142849	1.7150395756922556	0.08633797130190529	0.2157489260628041	Piezo2+ vs Piezo2-	RGC
Evc	23.166446972858118	-0.08835313836684842	0.32435672110820685	-0.2723949670750723	0.7853183421394113	0.8901506830369722	Piezo2+ vs Piezo2-	RGC
Exd1	23.925147897214575	-0.09703515136348678	0.3396537416321102	-0.2856884511185178	0.7751167508852709	0.8830410838912632	Piezo2+ vs Piezo2-	RGC
Exd2	255.10658831289777	0.0888291833292783	0.1285847443127467	0.690822101829016	0.48967734432968724	0.6903815674342851	Piezo2+ vs Piezo2-	RGC
Exph5	16.53461904710641	0.4843220334666846	0.43542556249464515	1.1122958208790068	0.26601098014549895	0.4744566212013106	Piezo2+ vs Piezo2-	RGC
Extl1	9.576668927907692	0.5695229694583654	0.5491556720413482	1.037088385778311	0.2996946674096167	0.5120480100546466	Piezo2+ vs Piezo2-	RGC
Eya1	77.10848408570541	-0.42354306891870014	0.3338525486588504	-1.2686530943680188	0.2045648187133845	0.401857811120524	Piezo2+ vs Piezo2-	RGC
Eya2	21.863650399763642	-1.0227982126655848	0.38119706990514646	-2.68312191623112	0.007293839542559331	0.030354979133293214	Piezo2+ vs Piezo2-	RGC
F13a1	20.623991092529117	-0.5660671861238104	0.3667226286121369	-1.5435840113441965	0.12268914082795215	0.2813504038986576	Piezo2+ vs Piezo2-	RGC
F630040K05Rik	8.22000495493596	0.20774530717636788	0.5897185322960661	0.35227874960536276	0.7246292233404157	0.8542316627798906	Piezo2+ vs Piezo2-	RGC
F730043M19Rik	40.441351837818665	-0.2606315532068786	0.27814918988546056	-0.937020716523404	0.34874790167435876	0.5641890318478517	Piezo2+ vs Piezo2-	RGC
F8	77.95169243858037	-0.005292753016029215	0.1819777924832369	-0.029084609411979562	0.976797110516104	0.9875763138474648	Piezo2+ vs Piezo2-	RGC
Fam110d	7.040200086354712	-1.3804262405869847	0.7017280061966222	-1.9671813414843144	0.049162308298821275	0.13973536363855524	Piezo2+ vs Piezo2-	RGC
Fam111a	67.40863106396603	-0.24058553086725015	0.2072583031278331	-1.160800446768405	0.24572306127109966	0.4489606718400417	Piezo2+ vs Piezo2-	RGC
Fam117a	33.98305384595064	-0.38796292121433695	0.295544761646315	-1.3127044412941442	0.1892825604738967	0.38048390659362297	Piezo2+ vs Piezo2-	RGC
Fam122a	23.95025903813239	-0.3006587128266773	0.32432143327821755	-0.9270392948984	0.35390613253382963	0.5700036181421594	Piezo2+ vs Piezo2-	RGC
Fam124a	166.4960217635227	0.2700974901972302	0.13327050223967704	2.0266862183161884	0.042694512791034346	0.12482498058853148	Piezo2+ vs Piezo2-	RGC
Fam135b	406.49444228515995	0.03183280147235659	0.1135861240307018	0.28025255500180934	0.7792837483657133	0.8839049514605719	Piezo2+ vs Piezo2-	RGC
Fam13a	465.80374381450673	0.30149008651466486	0.08570454658905623	3.5177840442966963	0.0004351663478436538	0.0027324218503819446	Piezo2+ vs Piezo2-	RGC
Fam149a	22.741225815964444	0.7557539945732221	0.3657936972773811	2.066066201244945	0.0388222290863854	0.11747731979372099	Piezo2+ vs Piezo2-	RGC
Fam161a	25.02876307886642	0.09091920168688176	0.35449600062860276	0.25647454844528894	0.7975844307394575	0.8957877347684412	Piezo2+ vs Piezo2-	RGC
Fam163a	274.6026496678753	0.38663759527555963	0.17696671138726028	2.1848040925023002	0.028903213861736436	0.09350550280989782	Piezo2+ vs Piezo2-	RGC
Fam174b	11.913483022767501	-0.6490038578113764	0.4842465128882205	-1.340234447823865	0.18016913554329184	0.3691052223610609	Piezo2+ vs Piezo2-	RGC
Fam184b	249.1377192084902	-0.13439754347206337	0.12399884827737766	-1.0838612240286658	0.2784263344960972	0.48909597372920466	Piezo2+ vs Piezo2-	RGC
Fam205c	16.914050027526887	0.3024700182662899	0.371268840805518	0.814692710570702	0.4152482269300237	0.6257495632459141	Piezo2+ vs Piezo2-	RGC
Fam221a	13.902377943160959	0.029219829258907773	0.4233905134308483	0.06901389693909663	0.9449785577170084	0.972085052811729	Piezo2+ vs Piezo2-	RGC
Fam227b	39.46110346812982	-0.034587348174818934	0.28442207402244146	-0.12160570973155171	0.903211291342181	0.9499223630552927	Piezo2+ vs Piezo2-	RGC
Fam228a	15.355088193890392	-1.1665353707899033	0.475539243585761	-2.4530790813261767	0.014163919629509726	0.05311075981209931	Piezo2+ vs Piezo2-	RGC
Fam43b	6.816395035120214	0.5319802974150019	0.5661071544665552	0.9397166123369148	0.3473629416396057	0.5639067516053469	Piezo2+ vs Piezo2-	RGC
Fam47e	19.811543294125478	-0.023693787199413507	0.3602154285990399	-0.06577671392800709	0.9475555956714234	0.9732510399172359	Piezo2+ vs Piezo2-	RGC
Fam81a	27.93612420253585	-1.157563708067197	0.3499257883178137	-3.308026292180161	0.0009395598825470903	0.005377345270061531	Piezo2+ vs Piezo2-	RGC
Fam81b	8.36407352645246	0.617787482768359	0.4957273367900694	1.2462243594808646	0.21268203843029354	0.4122560548181757	Piezo2+ vs Piezo2-	RGC
Fancd2	8.616712993033312	0.42209681491553885	0.4954652429206931	0.8519201315259605	0.3942584225079142	0.6099542515461166	Piezo2+ vs Piezo2-	RGC
Fancl	45.721056235652895	-0.7665460177504718	0.2586825619889854	-2.963269003741779	0.0030439042944949758	0.014575286046509322	Piezo2+ vs Piezo2-	RGC
Fank1	13.221939838898582	-0.52426614920365	0.49372150849510216	-1.0618661334031203	0.2882964615894633	0.4982502487478387	Piezo2+ vs Piezo2-	RGC
Far2os1	53.38143849600187	-0.15140563606846583	0.26006476923000804	-0.582184340142431	0.5604425203048986	0.744092845981809	Piezo2+ vs Piezo2-	RGC
Far2os2	8.778258464340285	-0.2505374449510488	0.5231520687107744	-0.4788998456384943	0.6320098807859778	0.7959181705729876	Piezo2+ vs Piezo2-	RGC
Fat1	35.972583860744095	-1.1045832647726341	0.31205077831916833	-3.5397548781078716	0.0004004988310270924	0.0025715839226520543	Piezo2+ vs Piezo2-	RGC
Fat3	5592.63997288529	0.08770827085584029	0.0717686526353864	1.2220972198187077	0.2216708643568881	0.42207850796166163	Piezo2+ vs Piezo2-	RGC
Fat4	13.524002215077038	-2.022911738905647	0.6403957476581295	-3.1588463013741985	0.0015839500110431924	0.008435221938746606	Piezo2+ vs Piezo2-	RGC
Fblim1	11.507828961269094	-0.4377242915001388	0.4780988677110132	-0.9155518263321242	0.3599020080101589	0.5758090503095613	Piezo2+ vs Piezo2-	RGC
Fbn1	8.118484912352152	-2.5896117406767822	0.9131958073947148	-2.835768320120487	0.004571559561896292	0.02054763637753653	Piezo2+ vs Piezo2-	RGC
Fbxl21	40.564706376644	0.06852195022365212	0.25502319265887324	0.2686890925850386	0.7881689460852551	0.890686395324638	Piezo2+ vs Piezo2-	RGC
Fbxl7	47.449342591903196	0.2637142252983373	0.26510903841453104	0.9947387191152166	0.3198633577373078	0.5343208022460181	Piezo2+ vs Piezo2-	RGC
Fbxo32	46.51800536279736	0.6926293379962069	0.29143777747453176	2.376594221923527	0.017473298162767614	0.06279582953804864	Piezo2+ vs Piezo2-	RGC
Fbxo36	88.15047544360209	0.13989682778019988	0.18684997828213612	0.7487120366102541	0.45403078729187996	0.6589897207606988	Piezo2+ vs Piezo2-	RGC
Fbxo47	16.334733045346418	0.34484883615655176	0.3707923246426645	0.9300322936535574	0.35235436434422107	0.5685678054655884	Piezo2+ vs Piezo2-	RGC
Fbxw10	22.044196075470566	-0.009359776157789353	0.3406140449958736	-0.02747912570047645	0.9780775888379715	0.9877737835775473	Piezo2+ vs Piezo2-	RGC
Fcer2a	29.503037522267313	0.38183724273087094	0.28860499840414433	1.3230444546777045	0.18582059472690526	0.37621695184648507	Piezo2+ vs Piezo2-	RGC
Fcor	15.202556358295839	-0.27542521458341124	0.44607519640134696	-0.6174412224785596	0.5369437391165488	0.7273511664530122	Piezo2+ vs Piezo2-	RGC
Fer1l6	7.908999095268609	0.07624567651958529	0.5410956682719287	0.14090978913782004	0.8879412086987276	0.9433392833956089	Piezo2+ vs Piezo2-	RGC
Fermt3	23.83844072765691	0.4231814366752237	0.3168293777814934	1.3356761283894503	0.1816551551870692	0.3713520485964889	Piezo2+ vs Piezo2-	RGC
Fgd6	21.32996959639439	-0.24842226862199593	0.4313175460513668	-0.5759614253958745	0.56464125526047	0.7476063124442437	Piezo2+ vs Piezo2-	RGC
Fgf1	490.2904910931623	0.08391157528356442	0.11836313438235373	0.7089333661315618	0.478365828178025	0.6798360905514849	Piezo2+ vs Piezo2-	RGC
Fgf12	13764.351112130404	0.5356284754982258	0.0420360120524745	12.742133455228549	3.448341847961773e-37	5.812180184739569e-35	Piezo2+ vs Piezo2-	RGC
Fgf13	381.7264785106684	-0.050542476862150895	0.09719230964802758	-0.5200254736736426	0.6030458204424525	0.7742671710437293	Piezo2+ vs Piezo2-	RGC
Fgf14	9771.639492940809	-0.4771005018144164	0.07491325245005064	-6.3687062864148	1.9062925776153558e-10	3.6101754377198675e-09	Piezo2+ vs Piezo2-	RGC
Fgf2	25.069533768462364	0.7388795538782479	0.31565718301943746	2.340765848603386	0.01924423212926348	0.067787154135577	Piezo2+ vs Piezo2-	RGC
Fgf2os	11.144112767928357	-0.8663588436540941	0.5349042241065441	-1.619652275323086	0.10530699343498957	0.2508762366567843	Piezo2+ vs Piezo2-	RGC
Fgf7	9.200318500429763	0.6436132333942866	0.5335215426801956	1.2063491010335499	0.227682912760648	0.4278255846801251	Piezo2+ vs Piezo2-	RGC
Fggy	150.91091766468946	0.12722540193940984	0.15775598200401877	0.8064695888119717	0.4199721362092752	0.6313269104166697	Piezo2+ vs Piezo2-	RGC
Fhad1	24.293459164474502	-1.13045392898368	0.4280778624565022	-2.640767084979891	0.008271856471584325	0.03355526855079513	Piezo2+ vs Piezo2-	RGC
Fhip1a	10.58289217782885	0.8006623777963318	0.5923575366869376	1.3516539052992311	0.17648605726825484	0.36403868810276896	Piezo2+ vs Piezo2-	RGC
Fhit	586.7409581814765	0.23295169615381173	0.09112212026245915	2.5564780042742714	0.010573775579673294	0.041835912534129896	Piezo2+ vs Piezo2-	RGC
Fhitos	22.95151937063708	-0.02482081165015517	0.43070252934461584	-0.05762866470258274	0.954044416478836	0.9778302608544105	Piezo2+ vs Piezo2-	RGC
Fhl2	13.420629635537829	0.5119250076642182	0.4095749786191684	1.2498932659170496	0.21133853969997407	0.4106179926966067	Piezo2+ vs Piezo2-	RGC
Fhod3	829.4073497459182	0.28500156615210787	0.09070892271621964	3.1419352982917395	0.0016783511988518966	0.00886790265098706	Piezo2+ vs Piezo2-	RGC
Fibin	20.29278942613539	0.12416999604028836	0.37492202055884677	0.33118885856638813	0.7405018353784734	0.8625541420389888	Piezo2+ vs Piezo2-	RGC
Ficd	12.484918450045472	0.03998872586026578	0.44597507179016505	0.08966583199314064	0.9285527686537439	0.9616440501172875	Piezo2+ vs Piezo2-	RGC
Fign	569.1082602884071	-0.7022459710853907	0.09061613929098972	-7.749678772236299	9.212529763433276e-15	2.609700658196098e-13	Piezo2+ vs Piezo2-	RGC
Filip1	100.31625454907562	-0.28180590880019696	0.19000201591562188	-1.4831732570950422	0.138028384503117	0.30581879355856995	Piezo2+ vs Piezo2-	RGC
Filip1l	392.1031411828095	0.061696939335832965	0.17149687844128927	0.3597554655022743	0.7190300096957496	0.8510709840886137	Piezo2+ vs Piezo2-	RGC
Fkbp1b	34.2664905592136	0.3068367466834417	0.2833667637428582	1.0828254613582042	0.2788859018767188	0.48964811209709325	Piezo2+ vs Piezo2-	RGC
Flrt2	1084.8629848791393	0.081672572268312	0.0800150656527254	1.0207149316452524	0.30738951809979054	0.5199247694502729	Piezo2+ vs Piezo2-	RGC
Flt3	292.8153635768914	0.595007879359377	0.11503223225062023	5.172531800156985	2.3094317974332516e-07	2.8412753974990843e-06	Piezo2+ vs Piezo2-	RGC
Fmn1	851.2126249555298	-0.027981298312088704	0.07736711500082952	-0.36166914472368134	0.7175992872633954	0.8508713321719683	Piezo2+ vs Piezo2-	RGC
Fmnl3	25.14904019916773	-0.3559907953769754	0.3342966152617938	-1.0648950037923433	0.28692344621878296	0.49749099047603756	Piezo2+ vs Piezo2-	RGC
Fnbp1l	210.8257803432743	-0.5653555148724476	0.12796508437495727	-4.418045106865788	9.959763824555577e-06	9.300377798497743e-05	Piezo2+ vs Piezo2-	RGC
Fndc1	35.109603534894504	0.15651679663760812	0.28586673189382933	0.5475166543539537	0.5840238318275353	0.763967534765472	Piezo2+ vs Piezo2-	RGC
Fndc3a	436.13370974145215	-0.1904173138026828	0.09817493679599618	-1.9395715446027006	0.05243178185504032	0.14704453962840344	Piezo2+ vs Piezo2-	RGC
Fndc3b	231.92035836122696	0.3051524560701517	0.1373967079859786	2.220959006538153	0.02635373804524298	0.08778503058351195	Piezo2+ vs Piezo2-	RGC
Folr1	24.267240292440082	-0.47179943556336323	0.3503130486056893	-1.346793781850868	0.17804665795577346	0.3662295832645498	Piezo2+ vs Piezo2-	RGC
Fos	44.40439894928903	-0.03378586123097455	0.3962337899838236	-0.08526749127668762	0.9320487355856738	0.9637841373188055	Piezo2+ vs Piezo2-	RGC
Fosl2	21.751619116292098	0.2838214559613051	0.6046045796821705	0.46943318906136106	0.6387600299327032	0.7989298503416669	Piezo2+ vs Piezo2-	RGC
Foxn2	46.128134999642334	-0.5146346252708263	0.26094467919190734	-1.9721981948991838	0.04858698566704531	0.13856745235499976	Piezo2+ vs Piezo2-	RGC
Foxo1	8.210351510724065	-0.7852361962541078	0.6496145478727242	-1.2087724925888745	0.2267502622652786	0.42678678620673044	Piezo2+ vs Piezo2-	RGC
Foxp1	1166.4147387122055	-0.362586376792423	0.08833685671956408	-4.1045877140896785	4.050365733821169e-05	0.00032354935755239716	Piezo2+ vs Piezo2-	RGC
Foxp2	601.1105867401627	-1.796190626317431	0.20432015903514433	-8.791059261110279	1.4815638899659378e-18	6.936599823715523e-17	Piezo2+ vs Piezo2-	RGC
Fras1	2359.9091895200627	-0.009211638636442723	0.09775076600433173	-0.09423597392612267	0.9249217088517172	0.9584725116935563	Piezo2+ vs Piezo2-	RGC
Frk	6.41883430148164	-1.4756581517046565	0.785855707261077	-1.8777723926542833	0.06041230848709279	0.16378322744483625	Piezo2+ vs Piezo2-	RGC
Frmd3	680.7226444927963	-0.03620525434149379	0.09433311784314503	-0.38380215950982416	0.7011250873698858	0.8402057801589798	Piezo2+ vs Piezo2-	RGC
Frmd4b	439.6687634577166	0.22198339389602387	0.11591197424348432	1.9151032095245506	0.055479342603322206	0.15342583535006074	Piezo2+ vs Piezo2-	RGC
Frmd5	899.3479754570445	-0.25447044910731265	0.19351788296305902	-1.3149712326890686	0.18851957079817727	0.37985623022155146	Piezo2+ vs Piezo2-	RGC
Frmd6	43.77046250650349	0.1287066393517105	0.2492092528079961	0.5164601149495555	0.6055330889805106	0.7752571374680217	Piezo2+ vs Piezo2-	RGC
Frmpd1	185.86277551067545	-0.20377501804604156	0.1787383981162715	-1.1400740981995565	0.2542554319650401	0.45941872986212795	Piezo2+ vs Piezo2-	RGC
Frmpd3	16.322819015849813	-0.67954170778669	0.4863054318841699	-1.3973557834915278	0.162306608652537	0.3441104262689951	Piezo2+ vs Piezo2-	RGC
Frmpd4	2268.5575462850243	-0.22410507917844763	0.08674170636857183	-2.5835908533573093	0.00977777106086728	0.03919246878262021	Piezo2+ vs Piezo2-	RGC
Fshr	15.837336113709338	-0.12011033607809204	0.3830673914007211	-0.313548839641238	0.7538637212389152	0.8708960261468071	Piezo2+ vs Piezo2-	RGC
Fsip1	11.803172935944081	-0.3859457949271288	0.4994919388653778	-0.7726767238803193	0.4397137252218999	0.6481307248460974	Piezo2+ vs Piezo2-	RGC
Fst	8.985991880356769	0.055810595389042615	0.555054807911418	0.10054970174756057	0.9199079264444013	0.9573593372918003	Piezo2+ vs Piezo2-	RGC
Fstl1	298.18403854225085	0.6379671441842465	0.10559686016320238	6.041535166843536	1.5265472543104895e-09	2.5102394118442247e-08	Piezo2+ vs Piezo2-	RGC
Fstl3	10.439317106076956	-0.41172455838520583	0.5394462633861946	-0.7632355367534511	0.44532293888036845	0.6526885334633574	Piezo2+ vs Piezo2-	RGC
Fstl4	649.7491948401325	-0.5717312058960592	0.14059818063753574	-4.066419659938496	4.7740932934203855e-05	0.0003725339928731509	Piezo2+ vs Piezo2-	RGC
Fstl5	1490.3048771011768	-0.806177440457371	0.10387425814823766	-7.761089752447477	8.420269896897064e-15	2.4054855781728814e-13	Piezo2+ vs Piezo2-	RGC
Fuca1	76.55142306804807	0.1691098549883516	0.2785316853124793	0.6071476385124032	0.543752937748478	0.7317329952695087	Piezo2+ vs Piezo2-	RGC
Fut2	11.009277562496537	-0.6996618721889863	0.5107818619470385	-1.369786056070903	0.17075369603841217	0.3559744646539811	Piezo2+ vs Piezo2-	RGC
Fut8	1248.4722521699805	0.1544788048249911	0.07553062878002548	2.0452471708516207	0.040830496137277204	0.12094868407624029	Piezo2+ vs Piezo2-	RGC
Fut9	294.7230819552851	-0.419962129510652	0.14253103513442159	-2.946460952273194	0.0032143299964803675	0.015239812121146723	Piezo2+ vs Piezo2-	RGC
Fyb2	108.99880526663193	0.11899035590518989	0.1843732838454785	0.6453774290038387	0.5186826266365996	0.7130606510846066	Piezo2+ vs Piezo2-	RGC
Fzd6	23.16379163939588	2.569351141642342	0.355692343424997	7.223521082578848	5.065844115001262e-13	1.2839819933585907e-11	Piezo2+ vs Piezo2-	RGC
Fzd7	15.268204673953147	0.7375153637272831	0.3920522185188981	1.881166153104507	0.05994932038712598	0.16309897477828744	Piezo2+ vs Piezo2-	RGC
G630016G05Rik	48.61778514997612	0.06789225847799442	0.25393573241369477	0.2673600041737686	0.7891919909089607	0.8912449585775902	Piezo2+ vs Piezo2-	RGC
Gab1	55.159723982298864	-0.2433256213272736	0.2838767122948844	-0.8571524566429128	0.3913606337380776	0.6085224614073154	Piezo2+ vs Piezo2-	RGC
Gab2	810.477068813725	-0.11827223184449177	0.09034763688631356	-1.3090794172438218	0.1905074505895532	0.3822622713913	Piezo2+ vs Piezo2-	RGC
Gab3	92.45657441195472	-0.061935480066268915	0.17693074926987254	-0.35005492443712377	0.7262974783152938	0.8551689833743819	Piezo2+ vs Piezo2-	RGC
Gabra1	435.8329542550256	-0.23247389947158048	0.16706291808136262	-1.3915350105303532	0.1640632507055072	0.34674433738449206	Piezo2+ vs Piezo2-	RGC
Gabra2	2095.054452381339	-0.02163949356186054	0.0914545266638988	-0.23661478935194813	0.812955645731866	0.9044877090146072	Piezo2+ vs Piezo2-	RGC
Gabra3	176.67461579118097	0.061796531827696295	0.16036794556691117	0.3853421680326546	0.6999839235465655	0.8394328730969307	Piezo2+ vs Piezo2-	RGC
Gabra4	113.07283202117428	-0.12334921520004699	0.16445951028234293	-0.7500278639300453	0.45323792318440215	0.6585625168338878	Piezo2+ vs Piezo2-	RGC
Gabra5	66.42632012570245	0.522915003495731	0.3081636970284984	1.6968741241684053	0.08972046103952329	0.22238799570899484	Piezo2+ vs Piezo2-	RGC
Gabrb1	1199.3139073475327	-0.606247194189264	0.07145075630532463	-8.484825431359157	2.1604282019675024e-17	8.371038469922356e-16	Piezo2+ vs Piezo2-	RGC
Gabrb2	1340.1076925838474	-0.19959144392686556	0.15623905315761658	-1.2774747407456084	0.20143469256229274	0.39663338120764535	Piezo2+ vs Piezo2-	RGC
Gabrb3	2790.6227429140013	0.14131899114660307	0.05970285556133788	2.367039060659568	0.01793104024564248	0.06409919052816627	Piezo2+ vs Piezo2-	RGC
Gabrg1	129.49777336217767	-1.3566845597139536	0.197301563784177	-6.876197703116004	6.147117573204444e-12	1.3543747280570053e-10	Piezo2+ vs Piezo2-	RGC
Gabrg3	3938.1763763038607	0.3599398170556104	0.10191074209186544	3.531912433049989	0.0004125659490846363	0.0026142101773765206	Piezo2+ vs Piezo2-	RGC
Gabrr2	8.220590516872308	-0.31812928127991413	0.5675285527859222	-0.5605520281195717	0.5751029621804238	0.7567026094887621	Piezo2+ vs Piezo2-	RGC
Gad2	13.517610245148658	-1.7507568985277744	0.5930061804676964	-2.9523417397555196	0.0031537368647438814	0.014990523335269412	Piezo2+ vs Piezo2-	RGC
Gadd45b	8.56175072340482	0.7010166978933403	0.5660909137983129	1.2383464931272485	0.2155876114154498	0.41440482545275636	Piezo2+ vs Piezo2-	RGC
Galm	8.813254284497193	-1.0889021883542094	0.6413047036647974	-1.6979482329251183	0.08951753269858165	0.22204827279390635	Piezo2+ vs Piezo2-	RGC
Galnt14	1074.3912261321052	0.36655782587740504	0.12303190954457853	2.979371995722695	0.002888398834289087	0.013969985638492539	Piezo2+ vs Piezo2-	RGC
Galnt16	72.2179187929134	-0.6044997911975066	0.2466692067131264	-2.450649593650063	0.014259869531059342	0.053351853706105484	Piezo2+ vs Piezo2-	RGC
Galnt17	1874.1848524889645	0.2560963742626782	0.11827251148159126	2.1653076531019533	0.030364132677841736	0.09739057208087963	Piezo2+ vs Piezo2-	RGC
Galnt18	455.16490443772693	-0.24073071865076517	0.11743032281492602	-2.0499877108416413	0.04036563005220073	0.12031170548715177	Piezo2+ vs Piezo2-	RGC
Galnt3	11.300553337079885	-0.7175985657994159	0.48628934254270156	-1.4756617162269046	0.14003472820583793	0.30873582000122934	Piezo2+ vs Piezo2-	RGC
Galntl6	19678.417571386275	-0.7712281076612238	0.07233812868751083	-10.661432935220182	1.5420304372228253e-26	1.5752074557206497e-24	Piezo2+ vs Piezo2-	RGC
Garem1	188.05020024664782	0.523290459608719	0.12248810726004268	4.272173611906432	1.9357676834017026e-05	0.00016689188902166595	Piezo2+ vs Piezo2-	RGC
Garin1a	11.668748482593871	0.4883611629314417	0.44314995224730047	1.102022375168645	0.27045194421675967	0.48009136595823954	Piezo2+ vs Piezo2-	RGC
Garin2	89.09644708876104	0.4933535693292832	0.20012248427895846	2.4652580698607487	0.013691460003712404	0.05151106213450281	Piezo2+ vs Piezo2-	RGC
Garnl3	663.960052812437	-0.28383247052645266	0.174809566509411	-1.6236666916691447	0.10444696345510324	0.24953275252101562	Piezo2+ vs Piezo2-	RGC
Gas2l3	109.07577228356683	0.3958498844550815	0.15655597177784744	2.5284879264573283	0.011455502640095198	0.04448905460801949	Piezo2+ vs Piezo2-	RGC
Gas7	8.836363144361101	-0.28197289195134745	0.5632421427205273	-0.5006246347075247	0.6166353217109957	0.7823401089528665	Piezo2+ vs Piezo2-	RGC
Gbe1	277.0799311997097	-0.14438848327350176	0.11795391290023845	-1.2241093128942726	0.220910993327044	0.42207850796166163	Piezo2+ vs Piezo2-	RGC
Gck	7.703546417773072	-0.32609834865621945	0.5682761289739479	-0.5738378440160894	0.5660775371022597	0.748919692924536	Piezo2+ vs Piezo2-	RGC
Gcnt2	53.255047638168534	0.41624777535894264	0.22897442204405494	1.8178789213358342	0.06908264066976252	0.181651779795452	Piezo2+ vs Piezo2-	RGC
Gda	17.55560445595485	1.3473599984044042	0.36012048267223734	3.7414145077404557	0.00018298742638742126	0.0012851054465666605	Piezo2+ vs Piezo2-	RGC
Gdf6	10.32089889050853	-0.9619001547639009	0.5796444180056705	-1.659465915454552	0.09702194342066962	0.2368290885380719	Piezo2+ vs Piezo2-	RGC
Gdnf	15.315245537757928	0.5758110901504635	0.3724715567316486	1.545919627267843	0.12212397974956544	0.28081851005169517	Piezo2+ vs Piezo2-	RGC
Gdpd5	75.59180277975413	0.625291102419553	0.20094012832679017	3.111827924199581	0.0018593284291257275	0.00968747470569216	Piezo2+ vs Piezo2-	RGC
Gemin5	92.34057215759358	0.02067913279704614	0.1687458830944122	0.12254599885839171	0.902466618664006	0.9495396378594829	Piezo2+ vs Piezo2-	RGC
Gen1	16.003575111817327	0.04599546829683272	0.42935271755171645	0.10712746517388112	0.914687858484025	0.9543215013771738	Piezo2+ vs Piezo2-	RGC
Gfod1	131.33237026220013	0.24352935122346797	0.161904409096865	1.5041551529196961	0.13254142207044908	0.2979810481110325	Piezo2+ vs Piezo2-	RGC
Gfra1	16.302892527521916	0.8930775728200875	0.43437323625729	2.0560142713099743	0.03978114061958783	0.11899043924457017	Piezo2+ vs Piezo2-	RGC
Gfra2	20.33115898863173	-0.49959515763815443	0.4716822665036798	-1.0591773172677819	0.28951903320066597	0.49897849424136836	Piezo2+ vs Piezo2-	RGC
Ghr	510.1524428746304	0.14435867931076307	0.10270361796684656	1.4055851407042257	0.159847350972126	0.3410414051436941	Piezo2+ vs Piezo2-	RGC
Gipc2	205.59744863529968	0.5721993271013942	0.14064166259510383	4.068490919001083	4.731860488358831e-05	0.0003709558536338981	Piezo2+ vs Piezo2-	RGC
Gipr	22.415085379117045	-2.248179144910576	0.5163740279263823	-4.353780444649109	1.3380972391522622e-05	0.0001212850695645497	Piezo2+ vs Piezo2-	RGC
Gjc1	36.846753918848954	0.26259458860982027	0.25765611288460194	1.0191669262953995	0.30812372539861244	0.5209052549241336	Piezo2+ vs Piezo2-	RGC
Gjd2	42.38537000123027	0.248437280778706	0.240385907820651	1.0334935314264013	0.30137299611130464	0.5138737328736509	Piezo2+ vs Piezo2-	RGC
Gk5	93.8443694935406	0.18425851240514804	0.22953197535630587	0.8027574899711503	0.42211491698404335	0.6335482569693722	Piezo2+ vs Piezo2-	RGC
Gldn	26.765674334891898	-2.0410029085262793	0.4580556540444079	-4.4557967803807665	8.358217973909374e-06	7.914481120800141e-05	Piezo2+ vs Piezo2-	RGC
Glipr2	8.077292467466549	-1.0684672805243962	0.6126058145994125	-1.7441350621575067	0.08113554143557572	0.20591384086995398	Piezo2+ vs Piezo2-	RGC
Glis1	162.3719442466824	1.3555505461033048	0.1330514355804523	10.188169260929495	2.2394156185903276e-24	1.7555976861088359e-22	Piezo2+ vs Piezo2-	RGC
Glis3	14.19641947265012	-0.9834725797171388	0.7008324689930295	-1.403291975227992	0.16052979019677038	0.34222147627531957	Piezo2+ vs Piezo2-	RGC
Glod5	10.168437632771802	-0.12802208197153417	0.4852997336597545	-0.263800025205229	0.7919340151495325	0.892249186186188	Piezo2+ vs Piezo2-	RGC
Glp2r	17.87545440299909	0.1022747686396617	0.4074327504219016	0.25102245348159896	0.8017967494955747	0.8971441728316877	Piezo2+ vs Piezo2-	RGC
Glra1	161.66515898578479	0.920638094695856	0.15114939994252963	6.090914651635423	1.1226739574833068e-09	1.8735316389486273e-08	Piezo2+ vs Piezo2-	RGC
Glra2	190.02048469182682	-0.4509198888863061	0.1602939393295699	-2.8130813352786794	0.004906923778361513	0.021851043668238652	Piezo2+ vs Piezo2-	RGC
Glra3	267.50033462095	-0.2015854184655553	0.13047564993092708	-1.5450041335089977	0.1223452635474139	0.28100844402273806	Piezo2+ vs Piezo2-	RGC
Glul	19.342532454599443	0.25445960452379784	0.9486086305685522	0.2682450868819172	0.7885106719183055	0.8907739527602573	Piezo2+ vs Piezo2-	RGC
Gm10037	20.66871957946312	-0.38553064383108826	0.39292314888383023	-0.9811858754727439	0.3265010881647057	0.5411206012687444	Piezo2+ vs Piezo2-	RGC
Gm10069	54.88046051059425	-0.3787510647422214	0.23596772976971517	-1.605096871135095	0.10847248777579745	0.256487701009948	Piezo2+ vs Piezo2-	RGC
Gm10134	10.510012011672694	0.3136429700063755	0.4516338307977363	0.6944629667188066	0.48739191755231026	0.688522696933266	Piezo2+ vs Piezo2-	RGC
Gm10138	31.16602451765305	-0.738027011480379	0.35150805049597594	-2.099602016053478	0.03576386528889848	0.11030191206667592	Piezo2+ vs Piezo2-	RGC
Gm10244	6.302097455376802	-0.8509853028728545	0.6966851293132854	-1.2214776332482666	0.22190522914643218	0.42211346433993296	Piezo2+ vs Piezo2-	RGC
Gm10373	47.77736303821768	-0.0924306953618421	0.24104173800005235	-0.3834634454959914	0.7013761689016225	0.8402057801589798	Piezo2+ vs Piezo2-	RGC
Gm10440	20.25686822094526	1.9513900209862118	0.3269495268499801	5.968474827864186	2.394815829084459e-09	3.826030407508868e-08	Piezo2+ vs Piezo2-	RGC
Gm10475	131.7271874797151	-0.4735258454107314	0.19708673189948758	-2.402626705750163	0.016277794353835313	0.05938576273460913	Piezo2+ vs Piezo2-	RGC
Gm10501	29.480245911482115	0.1901886942505624	0.30016244169017453	0.6336192269080546	0.5263293499774107	0.7203638809475644	Piezo2+ vs Piezo2-	RGC
Gm10578	41.19298626839925	-0.9836854030886808	0.282668636791846	-3.4799948598933375	0.0005014234025845102	0.003101464752499787	Piezo2+ vs Piezo2-	RGC
Gm10634	27.494317458999728	0.4497693503991201	0.37624453545451386	1.1954176287392086	0.23192390141766606	0.43333498347457894	Piezo2+ vs Piezo2-	RGC
Gm10649	278.6726783582372	0.3025727188727583	0.13628041379654823	2.2202216037035685	0.026403728516611612	0.0877881135561961	Piezo2+ vs Piezo2-	RGC
Gm10684	11.339130633804896	0.15548922181637617	0.4796540803369241	0.3241694967072013	0.7458097142899005	0.8663420216648017	Piezo2+ vs Piezo2-	RGC
Gm10847	13.293330637551584	0.003756867262167899	0.42997277201173106	0.00873745387316153	0.9930286091569217	0.9947992396635909	Piezo2+ vs Piezo2-	RGC
Gm10848	10.6079178009523	0.08967468576153016	0.5093513594706668	0.17605663378364744	0.8602494499147113	0.9267820056447721	Piezo2+ vs Piezo2-	RGC
Gm10851	35.753462673566275	0.21245647310364424	0.3138647349010296	0.6769045690037071	0.49846650499707146	0.6966544727799038	Piezo2+ vs Piezo2-	RGC
Gm11033	9.59769655275984	0.7511146578210316	0.5543028377469889	1.3550619023961725	0.17539783545627352	0.3622954064479767	Piezo2+ vs Piezo2-	RGC
Gm11100	22.56774053950514	-0.22619608349781894	0.36028337101004854	-0.6278282643566977	0.5301164482773577	0.7223211589098516	Piezo2+ vs Piezo2-	RGC
Gm11290	13.16036593690241	0.043186414975144985	0.5267413249923508	0.08198789980218871	0.9346563356188348	0.9649746246662101	Piezo2+ vs Piezo2-	RGC
Gm11437	90.9539524509516	-0.048297866251220935	0.24639173784955073	-0.19602064043524095	0.8445940106566308	0.9181317026518871	Piezo2+ vs Piezo2-	RGC
Gm11574	8.386839030033473	0.2664738501049911	0.5216172243747103	0.5108609103628186	0.6094484544421404	0.7773894356818934	Piezo2+ vs Piezo2-	RGC
Gm11655	20.979280012327266	-1.390276776186733	0.43562572806931643	-3.1914478108269884	0.001415616830851959	0.007672097004504749	Piezo2+ vs Piezo2-	RGC
Gm11680	11.777658471919153	0.44101637331683724	0.43094803212676286	1.0233632374195707	0.30613613444213117	0.5183249167274858	Piezo2+ vs Piezo2-	RGC
Gm11696	24.92123923168193	-0.4261376675365339	0.33332446119427206	-1.2784470302891073	0.20109185035502364	0.3961897297175831	Piezo2+ vs Piezo2-	RGC
Gm11725	4.202863196963113	-2.936831338524636	1.318153977396374	-2.2279880718681166	0.025881310432974265	0.0866792182893874	Piezo2+ vs Piezo2-	RGC
Gm11767	6.55886790660146	-0.9136016520529474	0.6581929810925815	-1.3880452668097354	0.16512326151562062	0.34769861683337294	Piezo2+ vs Piezo2-	RGC
Gm11802	77.55715661911833	0.3126654836572849	0.18768458721935116	1.6659092165723006	0.0957314976293829	0.23418786539089245	Piezo2+ vs Piezo2-	RGC
Gm11899	39.974136032387044	-0.09290673590799513	0.2713755681630397	-0.3423548278015127	0.732083878935408	0.8579944083025952	Piezo2+ vs Piezo2-	RGC
Gm11906	128.87161789809255	-0.2550903796551626	0.1887594090765592	-1.3514048433564452	0.17656578316464766	0.36403868810276896	Piezo2+ vs Piezo2-	RGC
Gm12027	579.3134383732753	0.6640724381181732	0.21641560010806982	3.0685054025059206	0.0021513243856787034	0.010840230947866831	Piezo2+ vs Piezo2-	RGC
Gm12064	37.06575770567606	-0.7339510191359668	0.288343530804238	-2.5454048408468037	0.010915110942805988	0.04278370163519219	Piezo2+ vs Piezo2-	RGC
Gm12092	24.946563761939995	-0.24683113735807538	0.3890923361076015	-0.634376764722026	0.5258349695289941	0.7199795622592361	Piezo2+ vs Piezo2-	RGC
Gm12128	5.015301123931221	-1.1478145318855328	0.8073052407565581	-1.42178506212826	0.15508865738282573	0.3344874370041622	Piezo2+ vs Piezo2-	RGC
Gm12236	66.10016718757105	0.9104969863168376	0.24531848563213313	3.7114895111580446	0.00020604320723519533	0.0014146062150505977	Piezo2+ vs Piezo2-	RGC
Gm12239	90.9443767969764	0.8770365142267684	0.23844705877434003	3.678118399677022	0.00023496089202765293	0.0015936683441151267	Piezo2+ vs Piezo2-	RGC
Gm12248	12.305341132993155	0.30266851535552697	0.43383513240618155	0.6976579182899166	0.48539115119004994	0.6870912413016298	Piezo2+ vs Piezo2-	RGC
Gm12296	210.9821578851982	-0.9427539382754377	0.1729382351493182	-5.451390997840622	4.997735115002878e-08	6.793292368013992e-07	Piezo2+ vs Piezo2-	RGC
Gm12367	21.918131068281248	0.3990568243231124	0.3260809203636733	1.2237969148211745	0.22102884847218374	0.42207850796166163	Piezo2+ vs Piezo2-	RGC
Gm12371	41.41346408874162	-0.3851140967586624	0.2598786924042406	-1.4818994708485698	0.13836704588468007	0.30626087437771277	Piezo2+ vs Piezo2-	RGC
Gm12394	229.35500048295336	0.25707857552084823	0.14567800494937758	1.7647041199540165	0.07761350580970983	0.19896207458899756	Piezo2+ vs Piezo2-	RGC
Gm12446	11.502835283302558	0.12328818989658813	0.43734573868607807	0.2819009744258261	0.7780194423427202	0.8836602224182311	Piezo2+ vs Piezo2-	RGC
Gm12526	21.924886454110208	0.05833649033084606	0.3476688618925436	0.16779325595421463	0.8667459282474066	0.9290303733297323	Piezo2+ vs Piezo2-	RGC
Gm12576	34.22100345434677	0.1136923721929662	0.28846923763308324	0.39412303760991163	0.6934902031619189	0.8340190777234494	Piezo2+ vs Piezo2-	RGC
Gm12648	7.315741681414112	0.21845289260963763	0.5695157854593811	0.38357653674766856	0.701292333121659	0.8402057801589798	Piezo2+ vs Piezo2-	RGC
Gm12976	8.520205824137104	-0.38417134770310357	0.5533677994450696	-0.6942423250654624	0.4875302535864531	0.688522696933266	Piezo2+ vs Piezo2-	RGC
Gm13026	21.907965408074414	2.3912878443718952	0.3763810927190078	6.3533686750762	2.1065003123762685e-10	3.96704611900581e-09	Piezo2+ vs Piezo2-	RGC
Gm13091	21.29806633678454	0.009434464891005348	0.4296575895178559	0.021958101337374993	0.9824813777609447	0.9888637370297585	Piezo2+ vs Piezo2-	RGC
Gm13184	15.311971638120918	0.27411566446129537	0.40467373275464613	0.677374492768207	0.49816837782464396	0.6966544727799038	Piezo2+ vs Piezo2-	RGC
Gm13209	7.794890563861022	0.2759880494709335	0.6035171785593372	0.45729940965350446	0.6474558539808855	0.8055654497563987	Piezo2+ vs Piezo2-	RGC
Gm13269	101.2756788501353	-0.29159178927097146	0.18977742032807024	-1.5364935868919158	0.12441736946450245	0.2841687172882144	Piezo2+ vs Piezo2-	RGC
Gm13274	9.246852437747132	-0.597818246505559	0.5605529194038062	-1.0664795879421831	0.2862069010822661	0.49749099047603756	Piezo2+ vs Piezo2-	RGC
Gm13327	10.890437958342986	0.46652966911676796	0.446227049286204	1.0454984068380448	0.2957926765282973	0.5082082596567122	Piezo2+ vs Piezo2-	RGC
Gm13362	22.532648551626988	-0.4070311680369409	0.4078269413228309	-0.9980487476297941	0.3182557210377096	0.5324268166839301	Piezo2+ vs Piezo2-	RGC
Gm13373	45.366160648983616	-0.1523795651570698	0.24144434051003177	-0.6311167403434689	0.5279641961580501	0.7217223460051854	Piezo2+ vs Piezo2-	RGC
Gm13481	5.487197952115913	-2.546771118823632	1.0533237843724055	-2.417842601305217	0.01561282868191292	0.05740438946775064	Piezo2+ vs Piezo2-	RGC
Gm13483	201.26705168207423	0.2062596454316277	0.11742239438202105	1.7565613996984617	0.07899259724052098	0.20146477938551052	Piezo2+ vs Piezo2-	RGC
Gm13572	23.200412323855826	0.03251760176054952	0.46616547996681795	0.06975549061003862	0.9443882741835954	0.9717743810356837	Piezo2+ vs Piezo2-	RGC
Gm13684	94.0007653424449	0.8563987992982601	0.23180454001613388	3.6944867397275902	0.0002203313908051294	0.0015065661630914628	Piezo2+ vs Piezo2-	RGC
Gm13703	31.297330064650417	0.521545459587637	0.2768160311090702	1.8840869060149887	0.05955322108811468	0.16215986129889706	Piezo2+ vs Piezo2-	RGC
Gm13708	32.182274612913496	0.13225372479499314	0.2697625210942841	0.49025981911241634	0.6239500561076029	0.7896174886395807	Piezo2+ vs Piezo2-	RGC
Gm13710	8.058568221095078	-0.05416771253442619	0.551724783202266	-0.09817886414315367	0.9217902653407335	0.9579775744449562	Piezo2+ vs Piezo2-	RGC
Gm13780	28.785346127897885	-0.5558893543612469	0.34735212063712656	-1.60036263300081	0.10951815962432251	0.2579914158585543	Piezo2+ vs Piezo2-	RGC
Gm13791	11.13371326323599	0.7933339545802685	0.4739351059461807	1.673929499264311	0.09414445582987573	0.2311441810651938	Piezo2+ vs Piezo2-	RGC
Gm13832	76.11471096719224	-0.8396748877258582	0.2674056432620419	-3.14007916019568	0.0016890218813638957	0.008910317311545684	Piezo2+ vs Piezo2-	RGC
Gm13883	116.32138653791512	-0.06254309234489669	0.2066724982216891	-0.302619327114386	0.7621799838037154	0.8745094368285652	Piezo2+ vs Piezo2-	RGC
Gm13889	63.302499319612636	0.04985158107228101	0.24057347985795044	0.20721976961765065	0.8358382284641882	0.9133259864352603	Piezo2+ vs Piezo2-	RGC
Gm13912	32.173747603062694	0.4986356380110776	0.46539131639267894	1.071433050956087	0.2839747585131931	0.49420697519255236	Piezo2+ vs Piezo2-	RGC
Gm13936	11.093954961784235	-0.21851922928510395	0.47997110328092485	-0.4552758026293213	0.6489108321508605	0.8055654497563987	Piezo2+ vs Piezo2-	RGC
Gm13938	14.717911839209904	0.8925299930150877	0.3911317245567215	2.281916645924368	0.02249426188318413	0.0773234309729975	Piezo2+ vs Piezo2-	RGC
Gm13944	437.83914520806644	0.952720447345596	0.15493422177424537	6.149193099080492	7.787811944735997e-10	1.3602442521090697e-08	Piezo2+ vs Piezo2-	RGC
Gm13963	332.65347429025405	-0.27168264006813214	0.15324564304429913	-1.7728571897446774	0.07625237401163669	0.19651892415384348	Piezo2+ vs Piezo2-	RGC
Gm13974	73.46286182512505	-1.3828984790010224	0.2529748180940374	-5.466545996238103	4.588893895689944e-08	6.288276960313334e-07	Piezo2+ vs Piezo2-	RGC
Gm13986	38.94128644552266	-2.3502293870491147	0.38326396336427015	-6.132142887682236	8.670317487234071e-10	1.4836365608866017e-08	Piezo2+ vs Piezo2-	RGC
Gm14015	112.9475501123501	0.942056970388617	0.26204606899847177	3.5950051606922253	0.0003243851466202507	0.0021233054937026506	Piezo2+ vs Piezo2-	RGC
Gm14033	16.182009413385604	-0.0784367149974638	0.432793726268431	-0.181233484306136	0.8561843130890071	0.9241746139683135	Piezo2+ vs Piezo2-	RGC
Gm14061	15.830263908675338	0.6417691039114201	0.38641388329645987	1.660833452557525	0.09674690055424008	0.23632884186111836	Piezo2+ vs Piezo2-	RGC
Gm14066	19.70019332366227	-0.414284845059952	0.35915654056630875	-1.1534938063684386	0.24870775829948633	0.4519643413625706	Piezo2+ vs Piezo2-	RGC
Gm14329	22.693743752101586	0.34173424535608266	0.33767887300793265	1.0120095530763478	0.31153348579192286	0.5251058379945032	Piezo2+ vs Piezo2-	RGC
Gm14330	40.40385030815465	-0.01120795106882845	0.2860039064218455	-0.039188104837621085	0.9687404173172192	0.98566371220621	Piezo2+ vs Piezo2-	RGC
Gm14342	45.928065560121105	0.1829349002520172	0.22879930912092214	0.7995430622359735	0.423975587572478	0.6349274569999216	Piezo2+ vs Piezo2-	RGC
Gm14403	11.262936779170037	0.2413607636830581	0.43647489571175135	0.5529774244850341	0.5802788689352693	0.7616585695079435	Piezo2+ vs Piezo2-	RGC
Gm14636	10.676658019018017	-2.1590944961173797	0.6884616602413284	-3.136114355824181	0.0017120243284456933	0.009003485196864948	Piezo2+ vs Piezo2-	RGC
Gm14820	81.38173327690785	0.22026149656615568	0.19509116589288703	1.1290183005369305	0.2588901137250519	0.46570970081487406	Piezo2+ vs Piezo2-	RGC
Gm14862	10.366444346747159	-1.3911997392980116	0.6111087843305032	-2.2765173320526437	0.022815064446069924	0.07792072735147229	Piezo2+ vs Piezo2-	RGC
Gm15155	288.85665660374906	0.10519738049575805	0.1398722060815177	0.7520963845701332	0.45199309801041454	0.6570369699840911	Piezo2+ vs Piezo2-	RGC
Gm15246	108.89239188365941	-0.04095751620502765	0.19548289737158667	-0.20951969075418872	0.8340425654909356	0.9128433403473842	Piezo2+ vs Piezo2-	RGC
Gm15261	21.96061084482783	-1.0465710370796717	0.39083484714846456	-2.677783326424104	0.007411114316939311	0.03070465650465359	Piezo2+ vs Piezo2-	RGC
Gm15270	14.800259373159097	0.6660958019695945	0.41397870874483017	1.609009806299399	0.10761419738500835	0.25478258837236256	Piezo2+ vs Piezo2-	RGC
Gm15327	9.882549489199867	0.31236870417758983	0.45565503378748834	0.6855377007055619	0.4930046788636766	0.6932117527074051	Piezo2+ vs Piezo2-	RGC
Gm15345	125.26865692462277	-0.1876944502857897	0.24662885921549257	-0.7610400943459388	0.4466331196461605	0.6535644188474559	Piezo2+ vs Piezo2-	RGC
Gm15351	6.815741118249978	-0.9232522315629972	0.6597398287421637	-1.399418666784506	0.1616874724152454	0.34366233891033554	Piezo2+ vs Piezo2-	RGC
Gm15398	171.73418626593596	-1.9782568019350095	0.2302774055998375	-8.5907551232912	8.639959706661407e-18	3.467298115613762e-16	Piezo2+ vs Piezo2-	RGC
Gm15418	10.293239223769458	0.2319291452060254	0.47503305615036934	0.488237907242837	0.6253813370777411	0.7901651001833079	Piezo2+ vs Piezo2-	RGC
Gm1553	15.080327048916894	0.15433529807348823	0.4587614689553563	0.3364173072880869	0.7365561999676653	0.8594430426067843	Piezo2+ vs Piezo2-	RGC
Gm15559	46.16042757172826	-0.19594002659105134	0.23995274026022767	-0.8165775743113217	0.4141698751054115	0.62530156101476	Piezo2+ vs Piezo2-	RGC
Gm15567	9.737176879746224	0.2617255535863683	0.5263704390712409	0.4972269226367885	0.6190290380324972	0.7844913109802811	Piezo2+ vs Piezo2-	RGC
Gm15584	89.06096434408414	-0.7334333987519223	0.21834041838647752	-3.3591279350472565	0.0007818886064265816	0.004589230843614696	Piezo2+ vs Piezo2-	RGC
Gm15592	19.00574150132412	-1.4844995211745766	0.5215318803337653	-2.8464214310821037	0.00442136383659111	0.02003281921122128	Piezo2+ vs Piezo2-	RGC
Gm15638	17.849096010526623	-0.1932001813249326	0.4254714639181841	-0.4540849333248915	0.6497676970903425	0.8055781194893508	Piezo2+ vs Piezo2-	RGC
Gm15663	21.61354799097084	0.6628496437540956	0.3355869574303495	1.975194890855283	0.04824603550240978	0.1379451956561691	Piezo2+ vs Piezo2-	RGC
Gm15679	6.757954129426639	-1.4158807801162978	0.7305663501643342	-1.9380591233059234	0.05261600976166116	0.14731608713169417	Piezo2+ vs Piezo2-	RGC
Gm15680	61.764703463263835	-3.1989479565079115	0.4101087656559801	-7.800242824342238	6.178816558575913e-15	1.7955853981861554e-13	Piezo2+ vs Piezo2-	RGC
Gm15688	11.214205986507404	-0.4222812711569924	0.48943436175471455	-0.8627944912634135	0.38825046847904765	0.6053618544139082	Piezo2+ vs Piezo2-	RGC
Gm15689	14.644625851701644	-0.7692248173427422	0.4475532096255609	-1.71873377466403	0.08566285913518826	0.21437973136207839	Piezo2+ vs Piezo2-	RGC
Gm15722	10.704090289356422	-1.2141199037972656	0.5818637385630238	-2.086605202097089	0.03692383666818493	0.11305200127924742	Piezo2+ vs Piezo2-	RGC
Gm15723	34.40659657926272	-0.5986305840439432	0.2809176424288183	-2.1309825145482995	0.03309058272013172	0.10405630069922017	Piezo2+ vs Piezo2-	RGC
Gm15825	60.313663823767186	-0.4856318089667962	0.27330518138478577	-1.7768847502494882	0.07558720393758661	0.19510295901501107	Piezo2+ vs Piezo2-	RGC
[truncated: 2,123 more rows]

## Sheet: Suppl. Fig. 1a
Sample ID	CNS region	Sex	Condition	Transcriptomics	Age	Number of optic nerves	n of independent litters in total	Original nuclei count	Nuclei count after QC	Number of removed nuclei
[truncated: 4 more rows]

[truncated: 32 more sheets: Suppl. Fig.1i, Suppl. Fig. 1l, Fig.2b, Fig.2c, Fig.2d, Suppl. Fig.2b, Suppl. Fig.2c, Suppl. Fig.2d, Suppl. Fig.2e, Suppl. Fig.2f, Suppl. Fig.2g, Suppl. Fig.2h, Suppl. Fig.2i, Suppl. Fig.2k, Fig.3b,c, Suppl. Fig.3a,d , Fig.3d, Fig.3e, Fig.3f, Fig.3g,h, Fig.3i …]
