# Supplementary material for: Oligodendrocyte Piezo2 is a regulator of age-dependent myelin integrity and dysregulated in multiple sclerosis
Source: Commun Biol. 2026 Jun 20;9:849. doi: 10.1038/s42003-026-10530-3 (PMC13283217; doi:10.1038/s42003-026-10530-3)
Supplement: Supplementary file 4 — Supplementary Data 2-16 [file 42003_2026_10530_MOESM4_ESM.xlsx]

## Sheet: SD2.Cell_type_markers_ON
Cell type	Gene
Astrocytes	Gfap
Astrocytes	Aqp4
Differentiation-committed oligodendrocyte precursors	Gpr17
Differentiation-committed oligodendrocyte precursors	Sox6
Endothelial cells	Cldh5
Endothelial cells	Vwf
Fibroblasts 1	Trpm3
Fibroblasts 1	Sdk1
Fibroblasts 2	Lum
Fibroblasts 2	Dcn
Fibroblasts 3	Piezo2
Fibroblasts 3	Adamtsl3
Myeloid cells 1, 2	Dock8
Myeloid cells 1, 2	P2ry12
Neurons	Syt1
Neurons	Snap25
Oligodendrocytes	Mog
Oligodendrocytes	Mag
Oligodendrocyte progenitor cells	Pdgfra
Oligodendrocyte progenitor cells	Cspg4
T-cells	Skap1
T-cells	Il7r

## Sheet: SD3.Markers_OL_subtypes
Cell type	Gene	Cell type	Gene
Myelin-forming Oligodendrocytes	Mbp	Myelin-forming Oligodendrocytes 1-4	Far1
Myelin-forming Oligodendrocytes	Mog	Myelin-forming Oligodendrocytes 1-4	Pmp22
Myelin-forming Oligodendrocytes	Mal	Myelin-forming Oligodendrocytes 5-6	Grm3
Mature Oligodendrocytes	Trf	Myelin-forming Oligodendrocytes 5-6	Jph4
Mature Oligodendrocytes	Apod
Mature Oligodendrocytes	Klk6

## Sheet: SD4.ISH_Bcas1
Description of experiment	Figure number	analyzed tissue	n	n of independent litters per time point	age	condition	normality test	p value of normality test	used test	p value	post-hoc test	post-hoc comparisons	p value	condition Min Q1 Median Mean Q3 Max SD
Perc_Bcas1+_of_Piezo2+_nuclei	Supplementary Fig. 1i	whole ON	4 female / 2 male	5	P30	Piezo2f/f	Shapiro Wilk	0.21894	Kruskal Wallis	0.4426				P30 0 0.00694 0.0347 0.0338 0.0604 0.0667 0.0301
			2 female / 3 male	4	P120	Piezo2f/f		0.012766						P120 0 0 0 0.0191 0.0455 0.05 0.0262
Bcas1+ nuclei/mm2 mouse ON	Supplementary Fig. 2i	whole ON	4 female / 2 male	8	P30	Piezo2f/f	Shapiro Wilk	0.95141	one way ANOVA	0.310				Piezo2f/f 0 88.4 136. 153. 221. 327. 117.
			3 female / 0 male		P30	Olig2-cre;Piezo2f/f		0.51663						Olig2-cre;Piezo2f/f 0 132. 264. 209. 314. 365. 188.
			3 female / 2 male		P30	Cnp-cre;Piezo2f/f		0.18427						Cnp-cre;Piezo2f/f 0 36.9 44.1 71.4 72.8 203. 78.0
Bcas1+ nuclei/mm2 mouse ON	Supplementary Fig. 2i	whole ON	2 female / 3 male	7	P120	Piezo2f/f	Shapiro Wilk	0.0134	Kruskal Wallis	0.1777				Piezo2f/f 0 0 0 32.5 35.5 127. 55.0
			1 female / 3 male		P120	Olig2-cre;Piezo2f/f		0.172						Olig2-cre;Piezo2f/f 0 12.0 17.2 27.8 33.0 76.8 33.7
			2 female / 2 male		P120	Cnp-cre;Piezo2f/f		all values are 0						Cnp-cre;Piezo2f/f 0 0 0 0 0 0 0

## Sheet: SD5.Cell_type_markers_retina
Cell type	Gene
Amacrine cells	Rbfox3
Amacrine cells	Rbpms
Amacrine cells	Slc17a6
Müller cells	Cacna2d4
Müller cells	Crx
Müller cells	Otx2
Photoreceptors	Glul
Photoreceptors	Clu
Photoreceptors	Gpr37
Retinal ganglion cells	Slc6a1
Retinal ganglion cells	Slc32a1
Retinal ganglion cells	Pax6

## Sheet: SD6.Markers_RGC_subtypes
Cell type	Gene
F-RGCs	Foxp2
N-RGCs	Neurod2
N-RGCs	Satb2
T-RGCs	Tbr1
T-RGCs	Jam2
α/ip-RGCs	Spp1
α/ip-RGCs	Opn4
α/ip-RGCs	Eomes
On-Off DSGCs	Cartpt
Piezo2-RGCs	Piezo2
Piezo2-RGCs	Chrm2

## Sheet: SD7.ISH_mouse_ON_Fig.2
Description of experiment	Figure number	analyzed tissue	n	n of independent litters per time point	age	condition	subgrouped analysis	normality test	p value of normality test	used test	p value	post-hoc test	post-hoc comparisons	p value	condition Min Q1 Median Mean Q3 Max SD
ISH Piezo1 Piezo2 Plp1 probe combination	Fig. 2a,b, Supplementary Fig. 2b,c	whole ON	4 female / 3 male	7	P30	Piezo2f/f
			4 female / 2 male		P30	Olig2-cre;Piezo2f/f
			4 female / 2 male		P30	Cnp-cre;Piezo2f/f
			2 female / 7 male	9	P120	Piezo2f/f
			5 female / 2 male		P120	Olig2-cre;Piezo2f/f
			2 female / 4 male		P120	Cnp-cre;Piezo2f/f
							PERC_Piezo2_of_Plp1_P30	Shapiro Wilk	Piezo2f/f 0.41657	Kruskal Wallis	0.000847	pairwise Wilcoxon test, Holm correction	Piezo2f/f vs. Cnp-cre;Piezo2f/f	0.0078	Piezo2f/f 16.7 20.5 21.8 25.1 30.5 35.4 7.15
									Olig2-cre;Piezo2f/f 0.000020729				Piezo2f/f vs.Olig2-cre;Piezo2f/f	0.0078	Olig2KO 0 0 0 0.680 0 4.08 1.67
									Cnp-cre;Piezo2f/f 0.057418				Cnp-cre;Piezo2f/f vs. Olig2-cre;Piezo2f/f	0.1291	cnpKO 0 0.182 1.16 2.48 4.81 6.67 3.01
							PERC_Piezo2_of_Plp1_P30	Shapiro Wilk	Piezo2f/f 0.037818	Kruskal Wallis	0.5468				Piezo2f/f 0 0 1.69 1.80 2.24 6.41 2.29
									Olig2-cre;Piezo2f/f 0.49942						Olig2KO 0 1.02 4.54 4.36 6.93 9.52 3.89
									Cnp-cre;Piezo2f/f 0.034317						cnpKO 0 0 0.833 2.78 3.99 10.3 4.10
							PERC_Plp1_of_nuclei_P30	Shapiro Wilk	Piezo2f/f 0.29571	one way ANOVA	0.0451	Tukey HSD	Piezo2f/f vs .Cnp-cre;Piezo2f/f	0.9409358	Piezo2f/f 44.8 49.9 52.6 53.2 58.2 58.7 5.47
									Olig2-cre;Piezo2f/f 0.055083				Piezo2f/f vs .Olig2-cre;Piezo2f/f	0.0896413	Olig2KO 16.5 21.8 37.9 37.8 55.4 57.0 19.3
									Cnp-cre;Piezo2f/f 0.2534				Cnp-cre;Piezo2f/f vs. Olig2-cre;Piezo2f/f	0.0574671	cnpKO 44.9 51.7 52.8 55.4 62.2 65.4 8.16
							PERC_Piezo1_of_Plp1_P30	Shapiro Wilk	Piezo2f/f 0.037818	Kruskal Wallis	0.5468
									Olig2-cre;Piezo2f/f 0.49942
									Cnp-cre;Piezo2f/f 0.034317
							PERC_Piezo2_of_Plp1_P120	Shapiro Wilk	Piezo2f/f 0.068088	Kruskal Wallis	0.0004433	pairwise Wilcoxon test, Holm correction	Piezo2f/f vs .Cnp-cre;Piezo2f/f	0.0012	Piezo2f/f 15.6 22.5 36.3 31.7 37.9 44.1 10.4
									Olig2-cre;Piezo2f/f 0.0043485				Piezo2f/f vs .Olig2-cre;Piezo2f/f	0.0019	Olig2KO 0 0 0 1.19 2.67 3.03 1.50
									Cnp-cre;Piezo2f/f 0.44471				Cnp-cre;Piezo2f/f vs. Olig2-cre;Piezo2f/f	0.9414	cnpKO 0 0.862 1.20 1.10 1.57 1.75 0.653
							PERC_Piezo1_of_Plp1_P120	Shapiro Wilk	Piezo2f/f 0.003018	Kruskal Wallis	0.4215				Piezo2f/f 0 0 0 0.932 2.17 2.94 1.28
									Olig2-cre;Piezo2f/f 0.26942						Olig2KO 0 0 0 2.18 2.24 10.8 3.97
									Cnp-cre;Piezo2f/f 0.0010792						cnpKO 0 0.188 2.07 2.76 4.79 7.14 3.00
							PERC_Plp1_of_nuclei_P120	Shapiro Wilk	Piezo2f/f 0.26527	one way ANOVA	0.15				Piezo2f/f 41.3 43.0 47.9 50.7 57.7 66.7 9.25
									Olig2-cre;Piezo2f/f 0.44719						Olig2KO 36.7 40.7 44.0 43.7 46.6 51.0 5.32
									Cnp-cre;Piezo2f/f 0.2402						cnpKO 39.2 50.9 51.2 50.8 53.0 59.1 6.52
ISH Piezo1 Piezo2 Cspg4 probe combination	Supplementary Fig. 2a-c	whole ON	4 female / 3 male	7	P30	Piezo2f/f	PERC_Cspg4_of_nuclei_P30	Shapiro Wilk	Piezo2f/f 0.3653	one way ANOVA	0.818				Piezo2f/f 0 2.71 2.76 4.18 6.64 7.84 2.90
			4 female / 2 male		P30	Olig2-cre;Piezo2f/f			Olig2-cre;Piezo2f/f 0.44457						Olig2KO 0.794 2.65 3.26 4.28 5.35 9.88 3.21
			4 female / 3 male		P30	Cnp-cre;Piezo2f/f			Cnp-cre;Piezo2f/f 0.4989						cnpKO 0.059 2.06 2.98 3.36 3.98 8.42 2.63
			2 female / 7 male	10	P120	Piezo2f/f	PERC_Piezo1_of_Cspg4_P30	Shapiro Wilk	Piezo2f/f 0.92777	Kruskal Wallis	0.7623				Piezo2f/f 0 21.6 25 27.6 37.6 50 16.2
			6 female / 4 male		P120	Olig2-cre;Piezo2f/f			Olig2-cre;Piezo2f/f 0.41252						Olig2KO 0 3.57 18.3 23.4 38.4 60 24.2
			2 female / 4 male		P120	Cnp-cre;Piezo2f/f			Cnp-cre;Piezo2f/f 0.017842						cnpKO 14.3 17.1 31.2 25.7 33.3 33.3 9.12
							PERC_Cspg4_of_nuclei_P120	Shapiro Wilk	Piezo2f/f 0.44862	one way ANOVA	0.19				Piezo2f/f 1.27 2.12 5.48 4.82 6.54 9.76 2.87
									Olig2-cre;Piezo2f/f 0.93833						Olig2KO 1.5 3.93 6.09 5.62 7.17 10 2.51
									Cnp-cre;Piezo2f/f 0.66916						cnpKO 0 2.06 2.90 3.11 4.87 5.56 2.13
							PERC_Piezo1_of_Cspg4_P120	Shapiro Wilk	Piezo2f/f 0.44894	one way ANOVA	0.0897				Piezo2f/f 0 16.7 33.3 34.6 50 70 26.4
									Olig2-cre;Piezo2f/f 0.066501						Olig2KO 0 11.7 25 20.4 30.6 33.3 13.0
									Cnp-cre;Piezo2f/f 0.19252						cnpKO 0 3.12 16.2 12.9 20 25 10.8

## Sheet: SD8.mouse_body_weights
Description of experiment	Figure number	n	age	condition	subgrouped analysis	normality test	p value of normality test	used test	p value	post-hoc test	post-hoc comparisons	p value	condition Min Q1 Median Mean Q3 Max SD
Analysis of weights	Fig. 2c	44 female	P14	Piezo2f/f	P14 females	Shapiro Wilk	0.32004	one way ANOVA	0.0486	Tukey HSD	Piezo2f/f vs. Cnp-cre;Piezo2f/f	0.135	Piezo2f/f 3.5 15 21.8 20.4 25.1 42.6 7.55
		12 female	P14	Olig2-cre;Piezo2f/f			0.89033				Piezo2f/f vs.Olig2-cre;Piezo2f/f	0.111	Olig2KO 4.6 11.4 18.7 17.5 22.3 32.7 7.02
		19 female	P14	Cnp-cre;Piezo2f/f			0.34146				Cnp-cre;Piezo2f/f vs. Olig2-cre;Piezo2f/f	0.933	cnpKO 3.1 12 18.4 17.4 22.5 34.9 7.27
		46 female	P30	Piezo2f/f	P30 females	Shapiro Wilk	0.2215	one way ANOVA	0.00000377	Tukey HSD	Piezo2f/f vs. Cnp-cre;Piezo2f/f	0.00105	Piezo2f/f 9.6 12.4 14 13.5 14.6 16.5 1.65
		14 female	P30	Olig2-cre;Piezo2f/f			0.72142				Piezo2f/f vs. Olig2-cre;Piezo2f/f	0.00000528	Olig2KO 8.4 10.5 11.4 11.4 12.4 16 1.67
		40 female	P30	Cnp-cre;Piezo2f/f			0.22032				Cnp-cre;Piezo2f/f vs. Olig2-cre;Piezo2f/f	0.322	cnpKO 5.6 11.0 12.3 12.1 13.5 16.7 2.22
		46 female	P120	Piezo2f/f	P120 females	Shapiro Wilk	0.000000694	Kruskal Wallis	0.0003168	pairwise Wilcoxon test, Holm correction	Piezo2f/f vs. Cnp-cre;Piezo2f/f	0.19961	Piezo2f/f 20.3 23.4 25.2 26.8 29.6 42.6 4.73
		22 female	P120	Olig2-cre;Piezo2f/f			0.0001893				Piezo2f/f vs. Olig2-cre;Piezo2f/f	0.00015	Olig2KO 18.2 21 23.0 24.4 26.6 36.5 4.36
		27 female	P120	Cnp-cre;Piezo2f/f			0.00046762				Cnp-cre;Piezo2f/f vs. Olig2-cre;Piezo2f/f	0.05779	cnpKO 14.3 22.1 24.7 26.3 30.3 37.3 5.38
		48 male	P14	Piezo2f/f	P14 males	Shapiro Wilk	0.0064937	Kruskal Wallis	0.0766				Piezo2f/f 5 15.0 26.8 23.7 31.4 41 9.80
		10 male	P14	Olig2-cre;Piezo2f/f			0.022867						Olig2KO 2.9 14.0 25.1 21.8 29.6 36.5 9.66
		21 male	P14	Cnp-cre;Piezo2f/f			0.93191						cnpKO 3.8 14.6 25.1 22.5 30 38.8 9.27
		89 male	P30	Piezo2f/f	P30 males	Shapiro Wilk	0.12364	one way ANOVA	0.192				Piezo2f/f 10.3 12.7 14.5 14.6 16.1 19.9 2.36
		35 male	P30	Olig2-cre;Piezo2f/f			0.91755						Olig2KO 7.8 11.9 14.0 13.4 15.0 17.7 2.54
		50 male	P30	Cnp-cre;Piezo2f/f			0.41346						cnpKO 6.8 12.8 14.7 14.8 16.4 20.3 2.73
		60 male	P120	Piezo2f/f	P120 males	Shapiro Wilk	0.11219	one way ANOVA	0.00496	Tukey HSD	Piezo2f/f vs. Cnp-cre;Piezo2f/f	0.9838453	Piezo2f/f 20.8 27.1 29.4 29.0 31.0 33.6 2.60
		12 male	P120	Olig2-cre;Piezo2f/f			0.4189				Piezo2f/f vs. Olig2-cre;Piezo2f/f	0.0049993	Olig2KO 20.3 25.3 26.8 26.6 29.0 30.1 2.80
		28 male	P120	Cnp-cre;Piezo2f/f			0.77131				Cnp-cre;Piezo2f/f vs. Olig2-cre;Piezo2f/f	0.0079726	cnpKO 25.6 27.7 29.1 29.1 30.1 32.5 1.73

## Sheet: SD9.Rotarod
Description of experiment	Figure number	n	age	condition	n of independent litters in total	subgrouped depending on sex	normality test	p value of normality test	Šídák's multiple comparisons test	Mean Diff.	95.00% CI of diff.	Below threshold?	Summary	Adjusted P Value
Rotarod test	Fig. 2d
		19 female/20 male	consecutively measured at P30,P31,P32,P60,P61,P62,P120,P121,P122,P160,P161,P162	Piezo2f/f	20	males	Shapiro Wilk	0.9949	P30 d1
		12 female/6 male	consecutively measured at P30,P31,P32,P60,P61,P62,P120,P121,P122,P160,P161,P162	Olig2-cre;Piezo2f/f				0.0116	Piezo2f/f vs. Olig2-cre;Piezo2f/f	11.33	-66.20 to 88.86	No	ns	>0.9999
		9 female/10 male	consecutively measured at P30,P31,P32,P60,P61,P62,P120,P121,P122,P160,P161,P162	Cnp-cre;Piezo2f/f				0.0020	Piezo2f/f vs. Cnp-cre;Piezo2f/f	26.87	-39.18 to 92.92	No	ns	0.9955
									Olig2-cre;Piezo2f/f vs. Cnp-cre;Piezo2f/f	15.53	-68.27 to 99.34	No	ns	>0.9999
									P30 d2
									Piezo2f/f vs. Olig2-cre;Piezo2f/f	28.73	-37.69 to 95.16	No	ns	0.9843
									Piezo2f/f vs. Cnp-cre;Piezo2f/f	36.87	-34.28 to 108.0	No	ns	0.9208
									Olig2-cre;Piezo2f/f vs. Cnp-cre;Piezo2f/f	8133	-70.25 to 86.52	No	ns	>0.9999
									P30 d3
									Piezo2f/f vs. Olig2-cre;Piezo2f/f	-2639	-169.4 to 164.1	No	ns	>0.9999
									Piezo2f/f vs. Cnp-cre;Piezo2f/f	35.08	-51.06 to 121.2	No	ns	0.9960
									Olig2-cre;Piezo2f/f vs. Cnp-cre;Piezo2f/f	37.72	-123.6 to 199.0	No	ns	>0.9999
									P60 d1
									Piezo2f/f vs. Olig2-cre;Piezo2f/f	-0.9111	-92.70 to 90.88	No	ns	>0.9999
									Piezo2f/f vs. Cnp-cre;Piezo2f/f	48.63	-54.52 to 151.8	No	ns	0.9628
									Olig2-cre;Piezo2f/f vs. Cnp-cre;Piezo2f/f	49.54	-64.63 to 163.7	No	ns	0.9835
									P60 d2
									Piezo2f/f vs. Olig2-cre;Piezo2f/f	18.81	-133.2 to 170.8	No	ns	>0.9999
									Piezo2f/f vs. Cnp-cre;Piezo2f/f	80.87	-22.60 to 184.3	No	ns	0.2935
									Olig2-cre;Piezo2f/f vs. Cnp-cre;Piezo2f/f	62.06	-93.30 to 217.4	No	ns	0.9854
									P60 d3
									Piezo2f/f vs. Olig2-cre;Piezo2f/f	22.43	-156.6 to 201.4	No	ns	>0.9999
									Piezo2f/f vs. Cnp-cre;Piezo2f/f	80.58	-47.77 to 208.9	No	ns	0.6825
									Olig2-cre;Piezo2f/f vs. Cnp-cre;Piezo2f/f _x0010_0_x0013__x001B_'_x001C_*_x001B_f _x0000__x0000__x0000__x0000_+_x0003_+Olig2-cre;Piezo2f/f vs. Cnp-cre;Piezo2f/f	58.16	-125.9 to 242.3	No	ns	0.9998
									P120 d1
									Piezo2f/f vs. Olig2-cre;Piezo2f/f	45.97	-63.93 to 155.9	No	ns	0.9918
									Piezo2f/f vs. Cnp-cre;Piezo2f/f	85.72	-14.56 to 186.0	No	ns	0.1694
									Olig2-cre;Piezo2f/f vs. Cnp-cre;Piezo2f/f	39.74	-75.09 to 154.6	No	ns	0.9993
									P120 d2
									Piezo2f/f vs. Olig2-cre;Piezo2f/f	43.89	-65.83 to 153.6	No	ns	0.9967
									Piezo2f/f vs. Cnp-cre;Piezo2f/f	84.97	-31.57 to 201.5	No	ns	0.4056
									Olig2-cre;Piezo2f/f vs. Cnp-cre;Piezo2f/f	41.08	-82.43 to 164.6	No	ns	0.9998
									P120 d3
									Piezo2f/f vs. Olig2-cre;Piezo2f/f	67.89	-35.48 to 171.3	No	ns	0.5986
									Piezo2f/f vs. Cnp-cre;Piezo2f/f	94.88	-14.73 to 204.5	No	ns	0.1565
									Olig2-cre;Piezo2f/f vs. Cnp-cre;Piezo2f/f	26.99	-80.40 to 134.4	No	ns	>0.9999
									P160 d1
									Piezo2f/f vs. Olig2-cre;Piezo2f/f	81.51	-16.90 to 179.9	No	ns	0.1944
									Piezo2f/f vs. Cnp-cre;Piezo2f/f	131.3	41.90 to 220.6	Yes	***	0.0006
									Olig2-cre;Piezo2f/f vs. Cnp-cre;Piezo2f/f	49.76	-46.16 to 145.7	No	ns	0.8649
									P160 d2
									Piezo2f/f vs. Olig2-cre;Piezo2f/f	119.1	24.63 to 213.5	Yes	**	0.0057
									Piezo2f/f vs. Cnp-cre;Piezo2f/f	166.1	56.06 to 276.2	Yes	***	0.0006
									Olig2-cre;Piezo2f/f vs. Cnp-cre;Piezo2f/f	47.04	-65.90 to 160.0	No	ns	0.9905
									P160 d3
									Piezo2f/f vs. Olig2-cre;Piezo2f/f	179.9	93.13 to 266.6	Yes	****	<0.0001
									Piezo2f/f vs. Cnp-cre;Piezo2f/f	198.8	92.31 to 305.3	Yes	****	<0.0001
									Olig2-cre;Piezo2f/f vs. Cnp-cre;Piezo2f/f	18.91	-85.56 to 123.4	No	ns	>0.9999
									Test details	Mean 1	Mean 2	Mean Diff.	SE of diff.	N1	N2	t	DF
									P30 d1
									Piezo2f/f vs. Olig2-cre;Piezo2f/f	186.8	175.5	11.33	17.43	20	6	0.6501	9454
									Piezo2f/f vs. Cnp-cre;Piezo2f/f	186.8	160.0	26.87	17.30	20	10	1553	16.63
									Olig2-cre;Piezo2f/f vs. Cnp-cre;Piezo2f/f	175.5	160.0	15.53	20.69	6	10	0.7507	12.78
									P30 d2
									Piezo2f/f vs. Olig2-cre;Piezo2f/f	246.9	218.2	28.73	16.79	20	6	1712	14.05
									Piezo2f/f vs. Cnp-cre;Piezo2f/f	246.9	210.0	36.87	19.04	20	10	1937	18.73
									Olig2-cre;Piezo2f/f vs. Cnp-cre;Piezo2f/f	218.2	210.0	8133	19.76	6	10	0.4115	13.90
									P30 d3
									Piezo2f/f vs. Olig2-cre;Piezo2f/f	265.6	268.2	-2639	32.78	20	6	0.08051	6994
									Piezo2f/f vs. Cnp-cre;Piezo2f/f	265.6	230.5	35.08	22.85	20	10	1535	17.83
									Olig2-cre;Piezo2f/f vs. Cnp-cre;Piezo2f/f	268.2	230.5	37.72	35.45	6	10	1064	8902
									P60 d1
									Piezo2f/f vs. Olig2-cre;Piezo2f/f	260.0	260.9	-0.9111	22.16	20	6	0.04111	11.76
									Piezo2f/f vs. Cnp-cre;Piezo2f/f	260.0	211.4	48.63	26.66	20	10	1824	15.56
									Olig2-cre;Piezo2f/f vs. Cnp-cre;Piezo2f/f	260.9	211.4	49.54	28.83	6	10	1719	13.99
									P60 d2
									Piezo2f/f vs. Olig2-cre;Piezo2f/f	292.4	273.6	18.81	35.43	20	6	0.5309	10.49
									Piezo2f/f vs. Cnp-cre;Piezo2f/f	292.4	211.5	80.87	28.78	20	10	2810	24.48
									Olig2-cre;Piezo2f/f vs. Cnp-cre;Piezo2f/f	273.6	211.5	62.06	35.40	6	10	1753	9807
									P60 d3
									Piezo2f/f vs. Olig2-cre;Piezo2f/f	304.8	282.4	22.43	40.60	20	6	0.5524	9683
									Piezo2f/f vs. Cnp-cre;Piezo2f/f	304.8	224.2	80.58	34.91	20	10	2308	20.76
									Olig2-cre;Piezo2f/f vs. Cnp-cre;Piezo2f/f	282.4	224.2	58.16	43.42	6	10	1339	10.87
									P120 d1
									Piezo2f/f vs. Olig2-cre;Piezo2f/f	298.9	252.9	45.97	28.33	20	6	1623	15.36
									Piezo2f/f vs. Cnp-cre;Piezo2f/f	298.9	213.2	85.72	27.90	20	10	3072	24.51
									Olig2-cre;Piezo2f/f vs. Cnp-cre;Piezo2f/f	252.9	213.2	39.74	28.27	6	10	1406	12.63
									P120 d2
									Piezo2f/f vs. Olig2-cre;Piezo2f/f	306.0	262.1	43.89	28.86	20	6	1521	17.01
									Piezo2f/f vs. Cnp-cre;Piezo2f/f	306.0	221.0	84.97	31.95	20	10	2659	21.96
									Olig2-cre;Piezo2f/f vs. Cnp-cre;Piezo2f/f	262.1	221.0	41.08	31.12	6	10	1320	13.87
									P120 d3
									Piezo2f/f vs. Olig2-cre;Piezo2f/f	329.8	261.9	67.89	28.11	20	6	2416	20.72
									Piezo2f/f vs. Cnp-cre;Piezo2f/f	329.8	234.9	94.88	30.64	20	10	3097	25.44
									Olig2-cre;Piezo2f/f vs. Cnp-cre;Piezo2f/f	261.9	234.9	26.99	27.7	6	10	0.9970	13.90
									P160 d1
									Piezo2f/f vs. Olig2-cre;Piezo2f/f	346.1	264.6	81.51	26.24	20	6	3107	18.34
									Piezo2f/f vs. Cnp-cre;Piezo2f/f	346.1	214.8	131.3	25.20	20	10	5209	27.47
									Olig2-cre;Piezo2f/f vs. Cnp-cre;Piezo2f/f	264.6	214.8	49.76	23.32	6	10	2134	45820
									P160 d2
									Piezo2f/f vs. Olig2-cre;Piezo2f/f	378.2	259.1	119.1	25.17	20	6	4732	18.27
									Piezo2f/f vs. Cnp-cre;Piezo2f/f	378.2	212.1	166.1	29.91	20	10	5555	20.64
									Olig2-cre;Piezo2f/f vs. Cnp-cre;Piezo2f/f	259.1	212.1	47.04	28.51	6	10	1650	13.98
									P160 d3
									Piezo2f/f vs. Olig2-cre;Piezo2f/f	408.8	228.9	179.9	23.65	20	6	7607	21.10
									Piezo2f/f vs. Cnp-cre;Piezo2f/f	408.8	210.0	198.8	29.11	20	10	6828	21.54
									Olig2-cre;Piezo2f/f vs. Cnp-cre;Piezo2f/f	228.9	210.0	18.91	26.27	6	10	0.7200	13.74
		19 female/20 male	consecutively measured at P30,P31,P32,P60,P61,P62,P120,P121,P122,P160,P161,P162	Piezo2f/f		females	Shapiro Wilk	0.9472	P30 d1
		12 female/6male	consecutively measured at P30,P31,P32,P60,P61,P62,P120,P121,P122,P160,P161,P162	Olig2-cre;Piezo2f/f				0.0655	Piezo2f/f vs. Olig2-cre;Piezo2f/f	-0.6572	-56.05 to 54.74	No	ns	>0.9999
		9 female/10 male	consecutively measured at P30,P31,P32,P60,P61,P62,P120,P121,P122,P160,P161,P162	Cnp-cre;Piezo2f/f				0.0501	Piezo2f/f vs. Cnp-cre;Piezo2f/f	10.10	-95.52 to 115.7	No	ns	>0.9999
									Olig2-cre;Piezo2f/f vs. Cnp-cre;Piezo2f/f	10.75	-95.11 to 116.6	No	ns	>0.9999
									P30 d2
									Piezo2f/f vs. Olig2-cre;Piezo2f/f	-13.80	-77.88 to 50.27	No	ns	>0.9999
									Piezo2f/f vs. Cnp-cre;Piezo2f/f	15.76	-95.34 to 126.9	No	ns	>0.9999
									Olig2-cre;Piezo2f/f vs. Cnp-cre;Piezo2f/f	29.56	-80.65 to 139.8	No	ns	>0.9999
									P30 d3
									Piezo2f/f vs. Olig2-cre;Piezo2f/f	8830	-62.88 to 80.54	No	ns	>0.9999
									Piezo2f/f vs. Cnp-cre;Piezo2f/f	15.94	-95.60 to 127.5	No	ns	>0.9999
									Olig2-cre;Piezo2f/f vs. Cnp-cre;Piezo2f/f	7111	-100.7 to 114.9	No	ns	>0.9999
									P60 d1
									Piezo2f/f vs. Olig2-cre;Piezo2f/f	8393	-61.00 to 77.79	No	ns	>0.9999
									Piezo2f/f vs. Cnp-cre;Piezo2f/f	37.53	-95.44 to 170.5	No	ns	>0.9999
									Olig2-cre;Piezo2f/f vs. Cnp-cre;Piezo2f/f	29.14	-104.1 to 162.4	No	ns	>0.9999
									P60 d2
									Piezo2f/f vs. Olig2-cre;Piezo2f/f	9689	-65.72 to 85.10	No	ns	>0.9999
									Piezo2f/f vs. Cnp-cre;Piezo2f/f	-3117	-145.6 to 139.3	No	ns	>0.9999
									Olig2-cre;Piezo2f/f vs. Cnp-cre;Piezo2f/f	-12.81	-155.6 to 130.0	No	ns	>0.9999
									P60 d3
									Piezo2f/f vs. Olig2-cre;Piezo2f/f	20.95	-54.04 to 95.93	No	ns	>0.9999
									Piezo2f/f vs. Cnp-cre;Piezo2f/f	14.92	-106.7 to 136.5	No	ns	>0.9999
									Olig2-cre;Piezo2f/f vs. Cnp-cre;Piezo2f/f	-6028	-128.4 to 116.4	No	ns	>0.9999
									P120 d1
									Piezo2f/f vs. Olig2-cre;Piezo2f/f	35.47	-35.15 to 106.1	No	ns	0.9613
									Piezo2f/f vs. Cnp-cre;Piezo2f/f	34.53	-59.60 to 128.7	No	ns	0.9995
									Olig2-cre;Piezo2f/f vs. Cnp-cre;Piezo2f/f	-0.9444	-89.34 to 87.45	No	ns	>0.9999
									P120 d2
									Piezo2f/f vs. Olig2-cre;Piezo2f/f	86.71	19.38 to 154.0	Yes	**	0.0034
									Piezo2f/f vs. Cnp-cre;Piezo2f/f	54.80	-44.48 to 154.1	No	ns	0.8570
									Olig2-cre;Piezo2f/f vs. Cnp-cre;Piezo2f/f	-31.91	-127.0 to 63.14	No	ns	0.9994
									P120 d3
									Piezo2f/f vs. Olig2-cre;Piezo2f/f	112.5	35.49 to 189.6	Yes	***	0.0006
									Piezo2f/f vs. Cnp-cre;Piezo2f/f	71.96	-31.06 to 175.0	No	ns	0.4722
									Olig2-cre;Piezo2f/f vs. Cnp-cre;Piezo2f/f	-40.59	-138.2 to 57.02	No	ns	0.9892
									P160 d1
									Piezo2f/f vs. Olig2-cre;Piezo2f/f	93.79	9.712 to 177.9	Yes	*	0.0172
									Piezo2f/f vs. Cnp-cre;Piezo2f/f	80.98	-18.99 to 181.0	No	ns	0.2254
									Olig2-cre;Piezo2f/f vs. Cnp-cre;Piezo2f/f	-12.81	-112.6 to 87.01	No	ns	>0.9999
									P160 d2
									Piezo2f/f vs. Olig2-cre;Piezo2f/f	152.2	65.95 to 238.5	Yes	****	<0.0001
									Piezo2f/f vs. Cnp-cre;Piezo2f/f	115.5	-21.97 to 253.0	No	ns	0.1532
									Olig2-cre;Piezo2f/f vs. Cnp-cre;Piezo2f/f	-36.74	-177.3 to 103.9	No	ns	>0.9999
									P160 d3
									Piezo2f/f vs. Olig2-cre;Piezo2f/f	150.6	40.92 to 260.2	Yes	**	0.0022
									Piezo2f/f vs. Cnp-cre;Piezo2f/f	160.5	57.58 to 263.4	Yes	***	0.0007
									Olig2-cre;Piezo2f/f vs. Cnp-cre;Piezo2f/f	9889	-114.9 to 134.7	No	ns	>0.9999
									Test details	Mean 1	Mean 2	Mean Diff.	SE of diff.	N1	N2	t	DF
									P30 d1
									Piezo2f/f vs. Olig2-cre;Piezo2f/f	195.9	196.6	-0.6572	15.63	19	12	0.04205	27.59
									Piezo2f/f vs. Cnp-cre;Piezo2f/f	195.9	185.8	10.10	26.52	19	9	0.3808	13.66
									Olig2-cre;Piezo2f/f vs. Cnp-cre;Piezo2f/f	196.6	185.8	10.75	24.30	12	9	0.4425	10.02
									P30 d2
									Piezo2f/f vs. Olig2-cre;Piezo2f/f	238.9	252.8	-13.80	17.79	19	12	0.7757	24.15
									Piezo2f/f vs. Cnp-cre;Piezo2f/f	238.9	223.2	15.76	28.79	19	9	0.5475	15.76
									Olig2-cre;Piezo2f/f vs. Cnp-cre;Piezo2f/f	252.8	223.2	29.56	24.79	12	9	1192	9466
									P30 d3
									Piezo2f/f vs. Olig2-cre;Piezo2f/f	279.4	270.6	8830	19.89	19	12	0.4439	23.94
									Piezo2f/f vs. Cnp-cre;Piezo2f/f	279.4	263.4	15.94	29.60	19	9	0.5385	17.87
									Olig2-cre;Piezo2f/f vs. Cnp-cre;Piezo2f/f	270.6	263.4	7111	24.58	12	9	0.2893	9834
									P60 d1
									Piezo2f/f vs. Olig2-cre;Piezo2f/f	272.8	264.4	8393	19.67	19	12	0.4266	28.89
									Piezo2f/f vs. Cnp-cre;Piezo2f/f	272.8	235.2	37.53	32.99	19	9	1138	13.02
									Olig2-cre;Piezo2f/f vs. Cnp-cre;Piezo2f/f	264.4	235.2	29.14	31.17	12	9	0.9349	10.59
									P60 d2
									Piezo2f/f vs. Olig2-cre;Piezo2f/f	282.4	272.8	9689	21.17	19	12	0.4576	26.45
									Piezo2f/f vs. Cnp-cre;Piezo2f/f	282.4	285.6	-3117	36.01	19	9	0.08657	14.05
									Olig2-cre;Piezo2f/f vs. Cnp-cre;Piezo2f/f	272.8	285.6	-12.81	32.45	12	9	0.3946	9735
									P60 d3
									Piezo2f/f vs. Olig2-cre;Piezo2f/f	307.8	286.9	20.95	21.14	19	12	0.9908	27.43
									Piezo2f/f vs. Cnp-cre;Piezo2f/f	307.8	292.9	14.92	30.39	19	9	0.4910	13.38
									Olig2-cre;Piezo2f/f vs. Cnp-cre;Piezo2f/f	286.9	292.9	-6028	30.32	12	9	0.1988	12.93
									P120 d1
									Piezo2f/f vs. Olig2-cre;Piezo2f/f	292.9	257.4	35.47	19.96	19	12	1777	28.03
									Piezo2f/f vs. Cnp-cre;Piezo2f/f	292.9	258.3	34.53	25.44	19	9	1357	19.93
									Olig2-cre;Piezo2f/f vs. Cnp-cre;Piezo2f/f	257.4	258.3	-0.9444	21.89	12	9	0.04315	12.92
									P120 d2
									Piezo2f/f vs. Olig2-cre;Piezo2f/f	337.9	251.2	86.71	18.93	19	12	4580	26.80
									Piezo2f/f vs. Cnp-cre;Piezo2f/f	337.9	283.1	54.80	26.43	19	9	2073	18.19
									Olig2-cre;Piezo2f/f vs. Cnp-cre;Piezo2f/f	251.2	283.1	-31.91	22.64	12	9	1410	11.23
									P120 d3
									Piezo2f/f vs. Olig2-cre;Piezo2f/f	353.8	241.2	112.5	21.81	19	12	5160	28.44
									Piezo2f/f vs. Cnp-cre;Piezo2f/f	353.8	281.8	71.96	27.74	19	9	2594	19.49
									Olig2-cre;Piezo2f/f vs. Cnp-cre;Piezo2f/f	241.2	281.8	-40.59	24.29	12	9	1671	13.18
									P160 d1
									Piezo2f/f vs. Olig2-cre;Piezo2f/f	356.3	262.5	93.79	23.77	19	12	3945	28.17
									Piezo2f/f vs. Cnp-cre;Piezo2f/f	356.3	275.3	80.98	26.88	19	9	3013	19.29
									Olig2-cre;Piezo2f/f vs. Cnp-cre;Piezo2f/f	262.5	275.3	-12.81	26.09	12	9	0.4909	16.45
									P160 d2
									Piezo2f/f vs. Olig2-cre;Piezo2f/f	413.8	261.6	152.2	23.53	19	12	6469	21.16
									Piezo2f/f vs. Cnp-cre;Piezo2f/f	413.8	298.3	115.5	32.83	19	9	3518	11.33
									Olig2-cre;Piezo2f/f vs. Cnp-cre;Piezo2f/f	261.6	298.3	-36.74	35.65	12	9	1031	14.25
									P160 d3
									Piezo2f/f vs. Olig2-cre;Piezo2f/f	439.9	289.3	150.6	29.34	19	12	5132	18.73
									Piezo2f/f vs. Cnp-cre;Piezo2f/f	439.9	279.4	160.5	26.63	19	9	6026	15.67
									Olig2-cre;Piezo2f/f vs. Cnp-cre;Piezo2f/f	289.3	279.4	9889	33.46	12	9	0.2955	18.99

## Sheet: SD10.Hindlimb_reflex
Description of experiment	Figure number	n	sex	n of independent litters per time point	age	condition	normality test	p value of normality test	used test	p value	post-hoc test	post-hoc comparisons	p value	condition Min Q1 Median Mean Q3 Max SD
Analysis of hindlimb reflex impairment	Supplementary Fig. 2d	10	female	9	P30	Piezo2f/f	Shapiro Wilk	all values are 0	Kruskal Wallis	0.2466				Piezo2f/f 0 0 0 0.3 0.75 1 0.483
		4	female		P30	Olig2-cre;Piezo2f/f		all values are 0						Olig2-cre;Piezo2f/f 1 1 1.5 1.39 1.5 2 0.333
		5	female		P30	Cnp-cre;Piezo2f/f		0.000131						Cnp-cre;Piezo2f/f 0 0 1 0.778 1.5 2 0.795
		10	female	15	P120	Piezo2f/f	Shapiro Wilk	0.00004713	Kruskal Wallis	0.003219	pairwise Wilcoxon test, Holm correction	Piezo2f/f vs. Cnp-cre;Piezo2f/f	0.2106	Piezo2f/f 0 0 0 0.3 0.75 1 0.483
		9	female		P120	Olig2-cre;Piezo2f/f		0.05242				Piezo2f/f vs. Olig2-cre;Piezo2f/f	0.0018	Olig2-cre;Piezo2f/f 1 1 1.5 1.39 1.5 2 0.333
		9	female		P120	Cnp-cre;Piezo2f/f		0.02841				Cnp-cre;Piezo2f/f vs. Olig2-cre;Piezo2f/f	0.2106	Cnp-cre;Piezo2f/f 0 0 1 0.778 1.5 2 0.795

## Sheet: SD11.IHC_Aif1_CD68_Bcas1
Description of experiment	Figure number	analyzed tissue	n	n of independent litters per time point	age	condition	normality test	p value of normality test	used test	p value	post-hoc test	post-hoc comparisons	p value	condition Min Q1 Median Mean Q3 Max SD
ISH Aif1+ nuclei/mm2 mouse ON	Supplementary Fig. 2e	whole ON	3 female / 2 male	7	P30	Piezo2f/f	Shapiro Wilk	0.23181	one way ANOVA	0.401				Piezo2f/f 0 52.0 52.4 103. 122. 289. 113.
			5 female / 0 male		P30	Olig2-cre;Piezo2f/f		0.28826						Olig2-cre;Piezo2f/f 0 42.3 93.5 135. 245. 292. 128.
			2 female / 3 male		P30	Cnp-cre;Piezo2f/f		0.43389						Cnp-cre;Piezo2f/f 69.8 122. 135. 217. 333. 427. 154.
ISH Aif1+ nuclei/mm2 mouse ON	Supplementary Fig. 2f	whole ON	3 female / 1 male	8	P120	Piezo2f/f	Shapiro Wilk	0.66713	one way ANOVA	0.883				Piezo2f/f 89.0 105. 141. 152. 188. 238. 66.8
			3 female / 2 male		P120	Olig2-cre;Piezo2f/f		0.47098						Olig2-cre;Piezo2f/f 0 0 136. 190. 340. 475. 211.
			2 female / 4 male		P120	Cnp-cre;Piezo2f/f		0.33194						Cnp-cre;Piezo2f/f 10.4 84.2 207. 204. 336. 375. 154.
IHC CD68+Iba1+ cells/mm2 mouse ON	Supplementary Fig. 2g	whole ON	2 female / 1 male	6	P30	Piezo2f/f	Shapiro Wilk	0.16013	Kruskal Wallis	0.1164				Piezo2ff 53.3 56.5 83.3 84.7 112. 119. 34.1
			0 female / 4 male		P30	Olig2-cre+/-		0.23962						Olig2cre+/- 0 0 11.3 18.8 30.1 52.7 25.0
			3 female / 0 male		P30	Olig2-cre;Piezo2f/f		0.039048						Olig2-cre;Piezo2f/f 10.1 79.6 149. 104. 151. 152. 81.2
			2 female / 1 male		P30	Cnp-cre;Piezo2f/f		0.31723						Cnp-cre;Piezo2f/f 32.6 39.5 46.5 63.4 78.8 111. 42.0
IHC CD68+Iba1+ cells/mm2 mouse ON	Supplementary Fig. 2h	whole ON	2 female / 2 male	8	P120	Piezo2f/f			Kruskal Wallis	0.1665				Piezo2ff 0 0 0 7.98 7.98 31.9 16.0
			0 female / 3 male		P120	Olig2-cre+/-	all values 0							Olig2cre+/- 0 0 0 0 0 0 0
			2 female / 3 male		P120	Olig2-cre;Piezo2f/f								Cnp-cre;Piezo2f/f 0 8.99 18.0 16.3 24.4 30.8 15.5
			1 female / 2 male		P120	Cnp-cre;Piezo2f/f								Olig2-cre;Piezo2f/f 0 0 0 0 0 0 0
IHC Bcas1+ cells/mm2 mouse ON	Supplementary Fig. 2k	whole ON	2 female / 1 male	6	P30	Piezo2f/f	all values 0		Kruskal Wallis	0.5019				Piezo2ff 0 0 0 0 0 0 0
			0 female / 4 male		P30	Olig2-cre+/-								Olig2cre+/- 0 0 0 3.34 3.34 13.4 6.69
			3 female / 0 male		P30	Olig2-cre;Piezo2f/f	all values 0							Olig2-cre;Piezo2f/f 0 0 0 0 0 0 0
			2 female / 1 male		P30	Cnp-cre;Piezo2f/f								Cnp-cre;Piezo2f/f 0 0 0 30.9 46.3 92.7 53.5
IHC Bcas1+ cells/mm2 mouse ON	Supplementary Fig. 2k	whole ON	2 female / 2 male	8	P120	Piezo2f/f			Kruskal Wallis	0.4598				Piezo2ff 0 0 0 13.3 13.3 53.2 26.6
			0 female / 3 male		P120	Olig2-cre+/-								Olig2cre+/- 0 0 0 0 0 0 0
			2 female / 3 male		P120	Olig2-cre;Piezo2f/f								Olig2-cre;Piezo2f/f 0 0 0 24.2 48.2 72.9 34.3
			1 female / 2 male		P120	Cnp-cre;Piezo2f/f	all values 0							Cnp-cre;Piezo2f/f 0 0 0 0 0 0 0

[truncated: 5 more sheets: SD12.EM, SD13.violin_plots, SD14.ISH_Pde3a, SD15.Metadata_human_ON, SD16.ISH_human_ON]
